# Supplementary material for: Multi-omics integration reveals inhibitory effects of carbon ion radiation on lung adenocarcinoma proliferation
Source: Front Public Health. 2026 Jul 3;14:1802182. doi: 10.3389/fpubh.2026.1802182 (PMC13377369; doi:10.3389/fpubh.2026.1802182)
Supplement: Supplementary file 1 [file Table_1.xlsx]

## Sheet: Sheet 1
gene_id	transcript_id	GO	KEGG	KO_ENTRY	EC	trans_type	Reactome	Carbon_1	Carbon_2	Carbon_3	Control_1	Control_2	Control_3	pval	qval	fc	log2(fc)
ENSMUSG00000068877	ENSMUST00000090848;ENSMUST00000132162;ENSMUST00000173981	GO:0008430(selenium binding);GO:0008430(selenium binding)		K17285		protein_coding;retained_intron		0.94919	2.59901	2.09166	0.133176	0.130638	0.138326	8.17432e-13	1.99739e-08	14.0246	3.80989
ENSMUSG00000040752	ENSMUST00000081857;ENSMUST00000227905	GO:0000146(microfilament motor activity);GO:0000166(nucleotide binding);GO:0001701(in utero embryonic development);GO:0001725(stress fiber);GO:0002026(regulation of the force of heart contraction);GO:0002027(regulation of heart rate);GO:0003774(motor activity);GO:0003779(actin binding);GO:0005515(protein binding);GO:0005516(calmodulin binding);GO:0005524(ATP binding);GO:0005737(cytoplasm);GO:0005…	04260(Cardiac muscle contraction);04261(Adrenergic signaling in cardiomyocytes);04919(Thyroid hormone signaling pathway);05410(Hypertrophic cardiomyopathy (HCM));05414(Dilated cardiomyopathy (DCM));05416(Viral myocarditis);05416(Viral myocarditis)	K17751		protein_coding;retained_intron	R_MMU_390522(Striated_Muscle_Contraction);R_MMU_397014(Muscle_contraction)	0.509819	0.213525	0.284607	0	0	0.00427256	2.82657e-12	3.45337e-08	235.913	7.88211
ENSMUSG00000053093	ENSMUST00000102803;ENSMUST00000168485;ENSMUST00000227401;ENSMUST00000149852	GO:0000146(microfilament motor activity);GO:0000166(nucleotide binding);GO:0001725(stress fiber);GO:0002026(regulation of the force of heart contraction);GO:0002027(regulation of heart rate);GO:0003009(skeletal muscle contraction);GO:0003774(motor activity);GO:0003779(actin binding);GO:0005515(protein binding);GO:0005516(calmodulin binding);GO:0005524(ATP binding);GO:0005737(cytoplasm);GO:0005859…	04022(cGMP-PKG signaling pathway);04260(Cardiac muscle contraction);04261(Adrenergic signaling in cardiomyocytes);05410(Hypertrophic cardiomyopathy (HCM));05414(Dilated cardiomyopathy (DCM));05416(Viral myocarditis);05416(Viral myocarditis)	K17751		protein_coding;retained_intron		0.175626	0.08612	0.112302	0	0	0	5.00679e-11	4.07803e-07	1246.83	10.284
ENSMUSG00000090996	ENSMUST00000164863	GO:0005802(trans-Golgi network);GO:0005829(cytosol);GO:0006895(Golgi to endosome transport);GO:0016020(membrane);GO:0016021(integral component of membrane);GO:0030173(integral component of Golgi membrane);GO:0034067(protein localization to Golgi apparatus);GO:0043001(Golgi to plasma membrane protein transport)				nonsense_mediated_decay		0	0	17.1968	0	0	0	1.37651e-10	8.40878e-07	57322.7	15.8068
ENSMUSG00000093752	ENSMUST00000138667	GO:0004169(dolichyl-phosphate-mannose-protein mannosyltransferase activity);GO:0004582(dolichyl-phosphate beta-D-mannosyltransferase activity);GO:0005537(mannose binding);GO:0005783(endoplasmic reticulum);GO:0005789(endoplasmic reticulum membrane);GO:0006486(protein glycosylation);GO:0006506(GPI anchor biosynthetic process);GO:0016020(membrane);GO:0016740(transferase activity);GO:0016757(transfer…				nonsense_mediated_decay	R_MMU_446193(Biosynthesis_of_the_N_glycan_precursor_(dolichol_lipid_linked_oligosaccharide,_LLO)_and_transfer_to_a_nascent_protein);R_MMU_597592(Post_translational_protein_modification);R_MMU_392499(Metabolism_of_proteins);R_MMU_446219(Synthesis_of_substrates_in_N_glycan_biosythesis);R_MMU_446203(Asparagine_N_linked_glycosylation);R_MMU_162699(Synthesis_of_dolichyl_phosphate_mannose);R_MMU_163125…	0.003626	0	2.65015	0	0	0	4.53734e-10	2.2174e-06	8845.91	13.1108
ENSMUSG00000000031	ENSMUST00000136359;ENSMUST00000132294;ENSMUST00000228514;ENSMUST00000140716					lincRNA		0.0472115	0.523074	0.59324	0	0	0	1.87509e-09	6.7014e-06	3878.42	11.9213
ENSMUSG00000097346	ENSMUST00000180396					lincRNA		0	0	6.86472	0	0	0	1.91978e-09	6.7014e-06	22882.4	14.4819
ENSMUSG00000024411	ENSMUST00000238946;ENSMUST00000079081	GO:0005515(protein binding);GO:0005576(extracellular region);GO:0005737(cytoplasm);GO:0005768(endosome);GO:0005886(plasma membrane);GO:0005887(integral component of plasma membrane);GO:0005911(cell-cell junction);GO:0006833(water transport);GO:0007605(sensory perception of sound);GO:0009897(external side of plasma membrane);GO:0009925(basal plasma membrane);GO:0009992(cellular water homeostasis);…	04962(Vasopressin-regulated water reabsorption);04976(Bile secretion);04976(Bile secretion)	K09866		protein_coding	R_MMU_432040(Vasopressin_regulates_renal_water_homeostasis_via_Aquaporins);R_MMU_382551(Transport_of_small_molecules);R_MMU_432047(Passive_transport_by_Aquaporins);R_MMU_445717(Aquaporin_mediated_transport)	0.0203684	0.00485372	0.0186494	0.365319	0.192941	0.299522	2.8143e-08	7.75085e-05	0.0511453	-4.28925
ENSMUSG00000107591	ENSMUST00000203829					processed_pseudogene		2.25799	10.173	3.43061	0.603044	0.536642	0.470194	2.85483e-08	7.75085e-05	9.85265	3.30051
ENSMUSG00000091228	ENSMUST00000170303	GO:0000166(nucleotide binding);GO:0004550(nucleoside diphosphate kinase activity);GO:0005524(ATP binding);GO:0006165(nucleoside diphosphate phosphorylation);GO:0006183(GTP biosynthetic process);GO:0006228(UTP biosynthetic process);GO:0006241(CTP biosynthetic process);GO:0016301(kinase activity);GO:0016310(phosphorylation);GO:0016740(transferase activity);GO:0042981(regulation of apoptotic process)				protein_coding		0	0	1.46585	0	0	0	5.83906e-08	0.000142677	4886.16	12.2545
ENSMUSG00000078308	ENSMUST00000089534					lincRNA		0.098742	0.180534	0.131874	0	0	0	9.28716e-08	0.000206302	1370.5	10.4205
ENSMUSG00000105944	ENSMUST00000196916					processed_pseudogene		1.42494	3.37178	2.27935	0.279746	0.273203	0.285754	1.15416e-07	0.000235015	8.43692	3.07672
ENSMUSG00000013643	ENSMUST00000013787;ENSMUST00000108826	GO:0003674(molecular_function);GO:0005576(extracellular region);GO:0005615(extracellular space);GO:0005886(plasma membrane);GO:0016020(membrane);GO:0031225(anchored component of membrane);GO:0050829(defense response to Gram-negative bacterium);GO:0050829(defense response to Gram-negative bacterium)				protein_coding	R_MMU_597592(Post_translational_protein_modification);R_MMU_392499(Metabolism_of_proteins);R_MMU_163125(Post_translational_modification:_synthesis_of_GPI_anchored_proteins)	1.11037	0.683444	1.25216	7.23304	7.31925	6.58712	1.45355e-07	0.000273212	0.14409	-2.79496
ENSMUSG00000061232	ENSMUST00000172912;ENSMUST00000114311;ENSMUST00000173602;ENSMUST00000025181;ENSMUST00000238021;ENSMUST00000173543;ENSMUST00000235463;ENSMUST00000173317;ENSMUST00000236757;ENSMUST00000236877	GO:0001916(positive regulation of T cell mediated cytotoxicity);GO:0002376(immune system process);GO:0002474(antigen processing and presentation of peptide antigen via MHC class I);GO:0002476(antigen processing and presentation of endogenous peptide antigen via MHC class Ib);GO:0002485(antigen processing and presentation of endogenous peptide antigen via MHC class I via ER pathway, TAP-dependent)…	04144(Endocytosis);04145(Phagosome);04218(Cellular senescence);04514(Cell adhesion molecules (CAMs));04612(Antigen processing and presentation);04650(Natural killer cell mediated cytotoxicity);04940(Type I diabetes mellitus);05163(Human cytomegalovirus infection);05165(Human papillomavirus infection);05166(Human T-cell leukemia virus 1 infection);05167(Kaposi sarcoma-associated herpesvirus infect…	K06751		protein_coding;retained_intron	R_MMU_1236977(Endosomal/Vacuolar_pathway);R_MMU_1236975(Antigen_processing_Cross_presentation);R_MMU_1236974(ER_Phagosome_pathway);R_MMU_198933(Immunoregulatory_interactions_between_a_Lymphoid_and_a_non_Lymphoid_cell);R_MMU_168256(Immune_System);R_MMU_983170(Antigen_Presentation:_Folding,_assembly_and_peptide_loading_of_class_I_MHC);R_MMU_6798695(Neutrophil_degranulation);R_MMU_168249(Innate_Immu…	0.0892174	0.0446864	0.0711431	0.618512	0.906221	0.775094	5.055e-07	0.000882279	0.0891575	-3.4875
ENSMUSG00000025515	ENSMUST00000185406;ENSMUST00000185823;ENSMUST00000191587;ENSMUST00000187945	GO:0005515(protein binding);GO:0005576(extracellular region);GO:0070701(mucus layer);GO:0070701(mucus layer)				protein_coding	R_MMU_913709(O_linked_glycosylation_of_mucins);R_MMU_5173105(O_linked_glycosylation);R_MMU_597592(Post_translational_protein_modification);R_MMU_392499(Metabolism_of_proteins);R_MMU_977068(Termination_of_O_glycan_biosynthesis)	0.0736902	0.0130235	0.0509875	0.509559	0.453471	0.280407	9.54157e-07	0.00155432	0.110742	-3.17472
ENSMUSG00000080059	ENSMUST00000116174					processed_pseudogene		4.69709	13.0796	7.48661	1.39907	2.26396	1.39699	1.49258e-06	0.00227944	4.99274	2.31983
ENSMUSG00000000204	ENSMUST00000000208;ENSMUST00000167596	GO:0003674(molecular_function);GO:0005575(cellular_component);GO:0009617(response to bacterium);GO:0009617(response to bacterium)				protein_coding		0	0.0102914	0.0359445	0.241345	0.560714	0.531702	2.10181e-06	0.00302104	0.0346658	-4.85034
ENSMUSG00000062328	ENSMUST00000237431;ENSMUST00000079716	GO:0003735(structural constituent of ribosome);GO:0005840(ribosome);GO:0006412(translation);GO:0015934(large ribosomal subunit);GO:0015934(large ribosomal subunit)	03010(Ribosome);03010(Ribosome)	K02880		protein_coding		388.004	738.606	619.391	260.368	136.79	155.111	3.58028e-06	0.00486024	3.1615	1.66061
ENSMUSG00000082099	ENSMUST00000121971					processed_pseudogene		6.29986	21.3567	9.74427	0.417392	1.46307	2.71843	3.99175e-06	0.0051336	8.13257	3.02371
ENSMUSG00000057666	ENSMUST00000192506;ENSMUST00000147954;ENSMUST00000117757;ENSMUST00000118875;ENSMUST00000182464;ENSMUST00000144205;ENSMUST00000182052;ENSMUST00000182277;ENSMUST00000182670;ENSMUST00000144588	GO:0000166(nucleotide binding);GO:0000226(microtubule cytoskeleton organization);GO:0004365(glyceraldehyde-3-phosphate dehydrogenase (NAD+) (phosphorylating) activity);GO:0005515(protein binding);GO:0005634(nucleus);GO:0005737(cytoplasm);GO:0005739(mitochondrion);GO:0005811(lipid droplet);GO:0005829(cytosol);GO:0005856(cytoskeleton);GO:0005886(plasma membrane);GO:0005975(carbohydrate metabolic pr…	00010(Glycolysis / Gluconeogenesis);04066(HIF-1 signaling pathway);05010(Alzheimer disease);05010(Alzheimer disease)	K00134	EC:1.2.1.12	retained_intron;protein_coding;processed_transcript	R_MMU_71387(Metabolism_of_carbohydrates);R_MMU_1430728(Metabolism);R_MMU_70263(Gluconeogenesis);R_MMU_70326(Glucose_metabolism);R_MMU_70171(Glycolysis)	39.7245	307.628	223.08	21.3608	35.6266	48.9086	5.43596e-06	0.00664139	5.38672	2.42941
ENSMUSG00000113113	ENSMUST00000223227					processed_pseudogene		13.5645	17.6566	14.9347	3.18684	4.94086	5.13175	6.1366e-06	0.00714037	3.48097	1.79949
ENSMUSG00000091625	ENSMUST00000170382;ENSMUST00000203958;ENSMUST00000175865;ENSMUST00000177144	GO:0000398(mRNA splicing, via spliceosome);GO:0003723(RNA binding);GO:0005515(protein binding);GO:0005634(nucleus);GO:0005681(spliceosomal complex);GO:0005688(U6 snRNP);GO:0005737(cytoplasm);GO:0006397(mRNA processing);GO:0006402(mRNA catabolic process);GO:0008380(RNA splicing);GO:0009617(response to bacterium);GO:0046540(U4/U6 x U5 tri-snRNP complex);GO:0046982(protein heterodimerization activit…	03018(RNA degradation);03040(Spliceosome);03040(Spliceosome)	K12624		protein_coding;retained_intron;nonsense_mediated_decay	R_MMU_72172(mRNA_Splicing);R_MMU_72203(Processing_of_Capped_Intron_Containing_Pre_mRNA);R_MMU_430039(mRNA_decay_by_5'_to_3'_exoribonuclease);R_MMU_429914(Deadenylation_dependent_mRNA_decay);R_MMU_72163(mRNA_Splicing_Major_Pathway);R_MMU_8953854(Metabolism_of_RNA)	12.147	22.1393	21.416	9.00127	5.28362	2.2774	8.88706e-06	0.0098707	3.3632	1.74984
ENSMUSG00000115630	ENSMUST00000226406					processed_pseudogene		0.077746	0.941812	0.499018	0	0	0	1.04207e-05	0.0110708	5061.92	12.3055
ENSMUSG00000108449	ENSMUST00000206249					lincRNA		0.556577	1.03654	0.779954	0	0	0	1.14508e-05	0.0116583	7910.25	12.9495
ENSMUSG00000065037	ENSMUST00000083103					misc_RNA		1.05269	23.6025	14.4585	0.642149	1.54543	2.63925	1.23548e-05	0.0120756	8.10341	3.01853
ENSMUSG00000102193	ENSMUST00000194441					processed_pseudogene		0.860726	0.839461	1.20504	0	0.085235	0.077013	1.42225e-05	0.0133664	17.9061	4.16238
ENSMUSG00000006143	ENSMUST00000139999;ENSMUST00000111137;ENSMUST00000139549	GO:0004601(peroxidase activity);GO:0006979(response to oxidative stress);GO:0016020(membrane);GO:0016021(integral component of membrane);GO:0020037(heme binding);GO:0055114(oxidation-reduction process);GO:0098869(cellular oxidant detoxification);GO:0098869(cellular oxidant detoxification)				processed_transcript;protein_coding		0.0356286	0.347561	0.235169	0	0	0	1.58197e-05	0.0143169	2061.2	11.0093
ENSMUSG00000031425	ENSMUST00000033800;ENSMUST00000113085;ENSMUST00000125644;ENSMUST00000144880	GO:0005515(protein binding);GO:0005886(plasma membrane);GO:0006954(inflammatory response);GO:0008366(axon ensheathment);GO:0010001(glial cell differentiation);GO:0010628(positive regulation of gene expression);GO:0014002(astrocyte development);GO:0016020(membrane);GO:0016021(integral component of membrane);GO:0019911(structural constituent of myelin sheath);GO:0022010(central nervous system myeli…		K17271		protein_coding;retained_intron		0.11313	0.138752	0.124225	1.06394	0.626688	0.978021	2.50746e-05	0.0218821	0.140935	-2.82689
ENSMUSG00000087203	ENSMUST00000148587;ENSMUST00000138764					processed_transcript		0.0585056	0.0535122	0.026796	0	0	0	3.04745e-05	0.0248215	462.713	8.85397
ENSMUSG00000030399	ENSMUST00000208710	GO:0000166(nucleotide binding);GO:0003824(catalytic activity);GO:0004111(creatine kinase activity);GO:0005524(ATP binding);GO:0005615(extracellular space);GO:0005737(cytoplasm);GO:0006603(phosphocreatine metabolic process);GO:0009408(response to heat);GO:0016301(kinase activity);GO:0016310(phosphorylation);GO:0016740(transferase activity);GO:0016772(transferase activity, transferring phosphorus-c…	00330(Arginine and proline metabolism)	K00933	EC:2.7.3.2	protein_coding	R_MMU_71288(Creatine_metabolism);R_MMU_1430728(Metabolism);R_MMU_71291(Metabolism_of_amino_acids_and_derivatives)	0.111124	0.0523079	0.113513	0	0	0	2.98917e-05	0.0248215	923.149	9.85042
ENSMUSG00000022548	ENSMUST00000130560;ENSMUST00000115230;ENSMUST00000023207;ENSMUST00000155682;ENSMUST00000145837	GO:0000302(response to reactive oxygen species);GO:0005576(extracellular region);GO:0005615(extracellular space);GO:0005737(cytoplasm);GO:0005783(endoplasmic reticulum);GO:0006006(glucose metabolic process);GO:0006629(lipid metabolic process);GO:0006869(lipid transport);GO:0007420(brain development);GO:0007568(aging);GO:0008289(lipid binding);GO:0010642(negative regulation of platelet-derived gro…		K03098		protein_coding;retained_intron	R_MMU_425407(SLC_mediated_transmembrane_transport);R_MMU_382551(Transport_of_small_molecules);R_MMU_804914(Transport_of_fatty_acids);R_MMU_425397(Transport_of_vitamins,_nucleosides,_and_related_molecules)	0	0.0124309	0.0327067	0.513916	0.299421	0.34194	3.9688e-05	0.0262102	0.0390708	-4.67776
ENSMUSG00000021950	ENSMUST00000022519	GO:0005509(calcium ion binding);GO:0005544(calcium-dependent phospholipid binding);GO:0005546(phosphatidylinositol-4,5-bisphosphate binding);GO:0005547(phosphatidylinositol-3,4,5-trisphosphate binding);GO:0005737(cytoplasm);GO:0005829(cytosol);GO:0005886(plasma membrane);GO:0007032(endosome organization);GO:0007596(blood coagulation);GO:0007599(hemostasis);GO:0016197(endosomal transport);GO:00319…		K17096		protein_coding		8.98936	9.15125	10.0174	4.48556	2.78947	4.10917	3.50528e-05	0.0262102	2.47343	1.30651
ENSMUSG00000094122	ENSMUST00000086596					processed_pseudogene		47.5366	97.0339	66.7252	16.3132	25.4971	26.9162	3.66274e-05	0.0262102	3.07445	1.62033
ENSMUSG00000068243	ENSMUST00000119726					processed_pseudogene		9.25447	18.6771	18.0153	3.59792	3.80523	5.1253	3.65407e-05	0.0262102	3.66741	1.87476
ENSMUSG00000027556	ENSMUST00000181860;ENSMUST00000094365	GO:0004064(arylesterase activity);GO:0004089(carbonate dehydratase activity);GO:0005737(cytoplasm);GO:0006730(one-carbon metabolic process);GO:0008270(zinc ion binding);GO:0016829(lyase activity);GO:0016836(hydro-lyase activity);GO:0046872(metal ion binding);GO:0046872(metal ion binding)	00910(Nitrogen metabolism);00910(Nitrogen metabolism)	K01672	EC:4.2.1.1	protein_coding	R_MMU_1247673(Erythrocytes_take_up_oxygen_and_release_carbon_dioxide);R_MMU_1475029(Reversible_hydration_of_carbon_dioxide);R_MMU_1430728(Metabolism);R_MMU_1237044(Erythrocytes_take_up_carbon_dioxide_and_release_oxygen);R_MMU_382551(Transport_of_small_molecules);R_MMU_1480926(O2/CO2_exchange_in_erythrocytes)	1.97329	1.48014	1.62052	0.385917	0.411261	0	3.6108e-05	0.0262102	6.3649	2.67014
ENSMUSG00000105233	ENSMUST00000197129					processed_pseudogene		0.534444	3.98974	1.68917	0.11486	0.092921	0.03401	3.83057e-05	0.0262102	25.6972	4.68354
ENSMUSG00000023064	ENSMUST00000023826	GO:0005515(protein binding);GO:0005737(cytoplasm);GO:0005813(centrosome);GO:0005815(microtubule organizing center);GO:0005819(spindle);GO:0005856(cytoskeleton);GO:0005886(plasma membrane);GO:0007268(chemical synaptic transmission);GO:0008344(adult locomotory behavior);GO:0009306(protein secretion);GO:0014059(regulation of dopamine secretion);GO:0016604(nuclear body);GO:0030424(axon);GO:0043014(al…				protein_coding		0.421448	0.293086	0.166691	0	0	0	3.9074e-05	0.0262102	2937.42	11.5203
ENSMUSG00000036570	ENSMUST00000206328;ENSMUST00000205807;ENSMUST00000205917;ENSMUST00000206305;ENSMUST00000206030;ENSMUST00000039909;ENSMUST00000206317;ENSMUST00000205778;ENSMUST00000108110;ENSMUST00000206860;ENSMUST00000206474;ENSMUST00000205439;ENSMUST00000205542;ENSMUST00000206522	GO:0005886(plasma membrane);GO:0005890(sodium:potassium-exchanging ATPase complex);GO:0005901(caveola);GO:0006811(ion transport);GO:0006813(potassium ion transport);GO:0006814(sodium ion transport);GO:0010734(negative regulation of protein glutathionylation);GO:0014704(intercalated disc);GO:0016020(membrane);GO:0016021(integral component of membrane);GO:0016324(apical plasma membrane);GO:0017022(…	04024(cAMP signaling pathway);04024(cAMP signaling pathway)	K13360		protein_coding;retained_intron	R_MMU_936837(Ion_transport_by_P_type_ATPases);R_MMU_382551(Transport_of_small_molecules);R_MMU_5576891(Cardiac_conduction);R_MMU_5578775(Ion_homeostasis);R_MMU_397014(Muscle_contraction);R_MMU_983712(Ion_channel_transport)	1.81308	3.52532	1.82964	0.537748	0.570867	0.966896	5.61454e-05	0.0361029	3.45362	1.78811
ENSMUSG00000114202	ENSMUST00000224816					processed_pseudogene		0.4241	2.04454	0.830549	0.087855	0.054413	0.208652	6.62437e-05	0.0404666	9.40154	3.2329
ENSMUSG00000100405	ENSMUST00000188837					processed_pseudogene		1.78958	2.61577	1.2851	0	0	0	6.60199e-05	0.0404666	18968.2	14.2113
ENSMUSG00000040253	ENSMUST00000171263;ENSMUST00000045097	GO:0003924(GTPase activity);GO:0005525(GTP binding);GO:0020005(symbiont-containing vacuole membrane);GO:0031410(cytoplasmic vesicle);GO:0042832(defense response to protozoan);GO:0044406(adhesion of symbiont to host);GO:0050830(defense response to Gram-positive bacterium);GO:0071346(cellular response to interferon-gamma);GO:0071346(cellular response to interferon-gamma)	04621(NOD-like receptor signaling pathway);04621(NOD-like receptor signaling pathway)	K20899		protein_coding		0	0	0	0.106434	0.040508	0.03418	7.17995e-05	0.0427908	0.00165635	-9.23778
ENSMUSG00000038086	ENSMUST00000042790;ENSMUST00000217159	GO:0005212(structural constituent of eye lens);GO:0005634(nucleus);GO:0005737(cytoplasm);GO:0007525(somatic muscle development);GO:0009408(response to heat);GO:0009408(response to heat)	05205(Proteoglycans in cancer);05205(Proteoglycans in cancer)	K09543		protein_coding		0.0969389	0.452565	0.214157	0	0	0	7.45569e-05	0.0433761	2545.54	11.3138
ENSMUSG00000021097	ENSMUST00000109936;ENSMUST00000222323	GO:0003779(actin binding);GO:0005515(protein binding);GO:0005640(nuclear outer membrane);GO:0005737(cytoplasm);GO:0007097(nuclear migration);GO:0008285(negative regulation of cell population proliferation);GO:0016020(membrane);GO:0016021(integral component of membrane);GO:0031175(neuron projection development);GO:0034993(meiotic nuclear membrane microtubule tethering complex);GO:0051015(actin fil…				protein_coding		0	0	0	0.0322703	0.0251807	0.0192407	7.7958e-05	0.0443001	0.00391177	-7.99796
ENSMUSG00000071001	ENSMUST00000095109	GO:0003674(molecular_function);GO:0005575(cellular_component);GO:0008150(biological_process);GO:0016020(membrane);GO:0016021(integral component of membrane)				protein_coding		0.022294	0.359038	0.07272	0	0	0	8.01087e-05	0.0444876	1513.51	10.5637
ENSMUSG00000054404	ENSMUST00000150687;ENSMUST00000108158;ENSMUST00000067443	GO:0000166(nucleotide binding);GO:0005524(ATP binding);GO:0005634(nucleus);GO:0030154(cell differentiation);GO:0030154(cell differentiation)				processed_transcript;protein_coding		0	0	0	0.0526858	0.0684712	0.0268034	8.91455e-05	0.0473537	0.00202757	-8.94603
ENSMUSG00000037390	ENSMUST00000041226	GO:0005737(cytoplasm);GO:0005902(microvillus);GO:0008150(biological_process);GO:0016020(membrane);GO:0016021(integral component of membrane);GO:0016324(apical plasma membrane)		K22016		protein_coding		0.249006	0.125065	0.337899	1.51892	1.194	1.62644	8.90728e-05	0.0473537	0.164072	-2.6076
ENSMUSG00000074846	ENSMUST00000188689					processed_pseudogene		2.82639	0.017175	5.9618	0.03178	0.031103	0.082675	9.86449e-05	0.0512849	60.4939	5.91872
ENSMUSG00000069188	ENSMUST00000101199					processed_pseudogene		23.2271	65.2004	38.5457	10.3349	11.1495	18.3724	0.000109689	0.0547774	3.18574	1.67163
ENSMUSG00000113340	ENSMUST00000220900					processed_pseudogene		0.170221	0.276794	0.536805	0	0	0	0.000109846	0.0547774	3279.4	11.6792
ENSMUSG00000112567	ENSMUST00000219694					processed_pseudogene		0.569904	4.76071	1.38809	0.229809	0.189333	0	0.00011335	0.0553942	16.0297	4.00267
ENSMUSG00000037747	ENSMUST00000046513;ENSMUST00000163054	GO:0003674(molecular_function);GO:0005515(protein binding);GO:0005737(cytoplasm);GO:0005739(mitochondrion);GO:0008150(biological_process);GO:0008150(biological_process)				protein_coding;retained_intron		0	0	0	0.0349766	0.0137252	0.0428416	0.000124123	0.0572253	0.00327713	-8.25335
ENSMUSG00000065911	ENSMUST00000083977					misc_RNA		0.095147	3.2849	1.68658	0.160966	0.162651	0.077614	0.000122	0.0572253	12.6277	3.65852
ENSMUSG00000011263	ENSMUST00000137613	GO:0000145(exocyst);GO:0000149(SNARE binding);GO:0003674(molecular_function);GO:0005575(cellular_component);GO:0006887(exocytosis);GO:0051601(exocyst localization)		K19988		protein_coding		0.005623	0.092552	0.059619	0	0	0	0.000123648	0.0572253	525.98	9.03886
ENSMUSG00000022824	ENSMUST00000115044;ENSMUST00000023520	GO:0005576(extracellular region);GO:0005615(extracellular space);GO:0005829(cytosol);GO:0005886(plasma membrane);GO:0016020(membrane);GO:0016021(integral component of membrane);GO:0016324(apical plasma membrane);GO:0030277(maintenance of gastrointestinal epithelium);GO:0042803(protein homodimerization activity);GO:0042803(protein homodimerization activity)				protein_coding	R_MMU_913709(O_linked_glycosylation_of_mucins);R_MMU_9012999(RHO_GTPase_cycle);R_MMU_9696270(RND2_GTPase_cycle);R_MMU_9696273(RND1_GTPase_cycle);R_MMU_5173105(O_linked_glycosylation);R_MMU_597592(Post_translational_protein_modification);R_MMU_392499(Metabolism_of_proteins);R_MMU_9716542(Signaling_by_Rho_GTPases,_Miro_GTPases_and_RHOBTB3);R_MMU_194315(Signaling_by_Rho_GTPases);R_MMU_9696264(RND3_G…	0.202812	0.0951732	0.171586	1.20146	1.0083	0.514104	0.000143441	0.0637269	0.172392	-2.53623
ENSMUSG00000068240	ENSMUST00000089430	GO:0003735(structural constituent of ribosome);GO:0005515(protein binding);GO:0005634(nucleus);GO:0005654(nucleoplasm);GO:0005737(cytoplasm);GO:0005829(cytosol);GO:0005840(ribosome);GO:0006412(translation);GO:0015935(small ribosomal subunit);GO:0016567(protein ubiquitination);GO:0019941(modification-dependent protein catabolic process);GO:0022625(cytosolic large ribosomal subunit);GO:0022627(cyto…				protein_coding	R_MMU_5668541(TNFR2_non_canonical_NF_kB_pathway);R_MMU_5654727(Negative_regulation_of_FGFR2_signaling);R_MMU_204998(Cell_death_signalling_via_NRAGE,_NRIF_and_NADE);R_MMU_5675482(Regulation_of_necroptotic_cell_death);R_MMU_5654743(Signaling_by_FGFR4);R_MMU_975957(Nonsense_Mediated_Decay_(NMD)_enhanced_by_the_Exon_Junction_Complex_(EJC));R_MMU_68949(Orc1_removal_from_chromatin);R_MMU_9010553(Regula…	205.071	674.625	375.694	117.883	161.671	159.893	0.000141295	0.0637269	2.85675	1.51437
ENSMUSG00000021091	ENSMUST00000021506	GO:0005615(extracellular space)				protein_coding		0	0	0.041285	0.239388	0.507327	0.429605	0.000162369	0.070848	0.0350967	-4.83252
ENSMUSG00000091898	ENSMUST00000169169;ENSMUST00000170268;ENSMUST00000161399	GO:0002086(diaphragm contraction);GO:0003009(skeletal muscle contraction);GO:0005509(calcium ion binding);GO:0005861(troponin complex);GO:0006937(regulation of muscle contraction);GO:0010038(response to metal ion);GO:0014883(transition between fast and slow fiber);GO:0031013(troponin I binding);GO:0031014(troponin T binding);GO:0032972(regulation of muscle filament sliding speed);GO:0042803(prote…	04020(Calcium signaling pathway);04260(Cardiac muscle contraction);04261(Adrenergic signaling in cardiomyocytes);05410(Hypertrophic cardiomyopathy (HCM));05414(Dilated cardiomyopathy (DCM));05414(Dilated cardiomyopathy (DCM))			protein_coding;nonsense_mediated_decay;retained_intron	R_MMU_390522(Striated_Muscle_Contraction);R_MMU_397014(Muscle_contraction)	2.84864	4.57101	3.47934	1.41802	0.624035	1.61883	0.000174336	0.0747352	2.97714	1.57393
ENSMUSG00000051118	ENSMUST00000057596	GO:0004930(G protein-coupled receptor activity);GO:0004984(olfactory receptor activity);GO:0005886(plasma membrane);GO:0007165(signal transduction);GO:0007186(G protein-coupled receptor signaling pathway);GO:0007608(sensory perception of smell);GO:0016020(membrane);GO:0016021(integral component of membrane);GO:0050896(response to stimulus);GO:0050911(detection of chemical stimulus involved in sen…	04740(Olfactory transduction)	K04257		protein_coding		0.143926	0.372961	0.201569	0.032381	0.042376	0.103	0.000179001	0.0754121	4.04179	2.01499
ENSMUSG00000027401	ENSMUST00000110299	GO:0001533(cornified envelope);GO:0003810(protein-glutamine gamma-glutamyltransferase activity);GO:0003824(catalytic activity);GO:0005198(structural molecule activity);GO:0005509(calcium ion binding);GO:0005737(cytoplasm);GO:0008544(epidermis development);GO:0016740(transferase activity);GO:0016746(transferase activity, transferring acyl groups);GO:0018149(peptide cross-linking);GO:0030216(kerati…		K05620	EC:2.3.2.13	protein_coding		0	0	0.021914	0.228604	0.210544	0.138629	0.000202255	0.0820413	0.0379281	-4.72059
ENSMUSG00000038642	ENSMUST00000015667;ENSMUST00000116304	GO:0001968(fibronectin binding);GO:0002250(adaptive immune response);GO:0004197(cysteine-type endopeptidase activity);GO:0005518(collagen binding);GO:0005576(extracellular region);GO:0005615(extracellular space);GO:0005764(lysosome);GO:0005770(late endosome);GO:0006508(proteolysis);GO:0006955(immune response);GO:0008233(peptidase activity);GO:0008234(cysteine-type peptidase activity);GO:0009986(c…	04142(Lysosome);04145(Phagosome);04210(Apoptosis);04612(Antigen processing and presentation);05152(Tuberculosis);05152(Tuberculosis)	K01368	EC:3.4.22.27	protein_coding	R_MMU_2022090(Assembly_of_collagen_fibrils_and_other_multimeric_structures);R_MMU_168898(Toll_like_Receptor_Cascades);R_MMU_1474244(Extracellular_matrix_organization);R_MMU_1474228(Degradation_of_the_extracellular_matrix);R_MMU_168256(Immune_System);R_MMU_2132295(MHC_class_II_antigen_presentation);R_MMU_6798695(Neutrophil_degranulation);R_MMU_1679131(Trafficking_and_processing_of_endosomal_TLR);R…	0.0558134	0.0601847	0	0.446357	0.896797	0.656693	0.000204809	0.0820413	0.0580035	-4.10772
ENSMUSG00000068417	ENSMUST00000095925	GO:0001882(nucleoside binding);GO:0002060(purine nucleobase binding);GO:0003824(catalytic activity);GO:0004731(purine-nucleoside phosphorylase activity);GO:0005576(extracellular region);GO:0005634(nucleus);GO:0005737(cytoplasm);GO:0005829(cytosol);GO:0006139(nucleobase-containing compound metabolic process);GO:0008144(drug binding);GO:0009116(nucleoside metabolic process);GO:0016740(transferase a…	00230(Purine metabolism);00240(Pyrimidine metabolism);00760(Nicotinate and nicotinamide metabolism)	K03783	EC:2.4.2.1	protein_coding	R_MMU_74217(Purine_salvage);R_MMU_1430728(Metabolism);R_MMU_8956319(Nucleobase_catabolism);R_MMU_168256(Immune_System);R_MMU_8956321(Nucleotide_salvage);R_MMU_6798695(Neutrophil_degranulation);R_MMU_168249(Innate_Immune_System);R_MMU_15869(Metabolism_of_nucleotides);R_MMU_74259(Purine_catabolism)	2.0662	1.22725	1.59275	0.91544	0.641131	0.392012	0.000204739	0.0820413	2.50757	1.32629
ENSMUSG00000055415	ENSMUST00000238415	GO:0000166(nucleotide binding);GO:0000287(magnesium ion binding);GO:0005524(ATP binding);GO:0005783(endoplasmic reticulum);GO:0005886(plasma membrane);GO:0015914(phospholipid transport);GO:0016020(membrane);GO:0016021(integral component of membrane);GO:0045332(phospholipid translocation);GO:0046872(metal ion binding);GO:0140326(ATPase-coupled intramembrane lipid transporter activity)		K01530	EC:7.6.2.1	protein_coding	R_MMU_936837(Ion_transport_by_P_type_ATPases);R_MMU_382551(Transport_of_small_molecules);R_MMU_983712(Ion_channel_transport)	0.00479407	0	0	0.0651759	0.0554596	0.034345	0.000213501	0.0841433	0.0309334	-5.01469
ENSMUSG00000031596	ENSMUST00000057784	GO:0000064(L-ornithine transmembrane transporter activity);GO:0002537(nitric oxide production involved in inflammatory response);GO:0005886(plasma membrane);GO:0006809(nitric oxide biosynthetic process);GO:0006865(amino acid transport);GO:0015171(amino acid transmembrane transporter activity);GO:0015179(L-amino acid transmembrane transporter activity);GO:0015181(arginine transmembrane transporter…		K13864		protein_coding	R_MMU_425393(Transport_of_inorganic_cations/anions_and_amino_acids/oligopeptides);R_MMU_425407(SLC_mediated_transmembrane_transport);R_MMU_382551(Transport_of_small_molecules);R_MMU_352230(Amino_acid_transport_across_the_plasma_membrane)	0	0	0	0.0271018	0.0179839	0.043463	0.000224652	0.0844519	0.00338797	-8.20536
ENSMUSG00000027875	ENSMUST00000090746	GO:0003824(catalytic activity);GO:0004421(hydroxymethylglutaryl-CoA synthase activity);GO:0005739(mitochondrion);GO:0005743(mitochondrial inner membrane);GO:0005759(mitochondrial matrix);GO:0006084(acetyl-CoA metabolic process);GO:0006629(lipid metabolic process);GO:0006694(steroid biosynthetic process);GO:0006695(cholesterol biosynthetic process);GO:0008202(steroid metabolic process);GO:0008203(…	00072(Synthesis and degradation of ketone bodies);00280(Valine, leucine and isoleucine degradation);00650(Butanoate metabolism);00900(Terpenoid backbone biosynthesis);03320(PPAR signaling pathway)	K01641	EC:2.3.3.10	protein_coding	R_MMU_556833(Metabolism_of_lipids);R_MMU_77111(Synthesis_of_Ketone_Bodies);R_MMU_1430728(Metabolism);R_MMU_74182(Ketone_body_metabolism)	0.090807	0.075941	0.126593	0	0	0.010012	0.000223192	0.0844519	29.2989	4.87278
ENSMUSG00000001023	ENSMUST00000001049	GO:0005507(copper ion binding);GO:0005509(calcium ion binding);GO:0005634(nucleus);GO:0008150(biological_process);GO:0008270(zinc ion binding);GO:0042803(protein homodimerization activity);GO:0043025(neuronal cell body);GO:0046872(metal ion binding);GO:0046914(transition metal ion binding)				protein_coding		0.358574	0.458241	0.442743	0	0	0	0.000223838	0.0844519	4198.53	12.0357
ENSMUSG00000078922	ENSMUST00000068063	GO:0000166(nucleotide binding);GO:0002376(immune system process);GO:0003924(GTPase activity);GO:0005525(GTP binding);GO:0005737(cytoplasm);GO:0005783(endoplasmic reticulum);GO:0005789(endoplasmic reticulum membrane);GO:0005794(Golgi apparatus);GO:0006952(defense response);GO:0006955(immune response);GO:0009615(response to virus);GO:0009617(response to bacterium);GO:0016020(membrane);GO:0016787(hy…				protein_coding		0	0	0	0.14759	0.0508343	0.0592161	0.000290628	0.107391	0.00116441	-9.74618
ENSMUSG00000064346	ENSMUST00000082397					Mt_tRNA		9.21592	2.63241	0.631312	94.2267	20.5621	13.022	0.000298857	0.107391	0.0976415	-3.35636
ENSMUSG00000041607	ENSMUST00000091789;ENSMUST00000047865;ENSMUST00000152071;ENSMUST00000142850;ENSMUST00000080658;ENSMUST00000133193;ENSMUST00000123251;ENSMUST00000153478	GO:0000165(MAPK cascade);GO:0002020(protease binding);GO:0005516(calmodulin binding);GO:0005634(nucleus);GO:0005737(cytoplasm);GO:0005886(plasma membrane);GO:0007605(sensory perception of sound);GO:0009636(response to toxic substance);GO:0016020(membrane);GO:0019911(structural constituent of myelin sheath);GO:0032755(positive regulation of interleukin-6 production);GO:0032991(protein-containing c…		K17269		protein_coding		0.0366763	0.164011	0.105775	1.17565	0.678116	0.833634	0.000296235	0.107391	0.114037	-3.13243
ENSMUSG00000020377	ENSMUST00000221391;ENSMUST00000101265;ENSMUST00000221525;ENSMUST00000222076;ENSMUST00000102772;ENSMUST00000125555;ENSMUST00000221081	GO:0004364(glutathione transferase activity);GO:0004464(leukotriene-C4 synthase activity);GO:0004602(glutathione peroxidase activity);GO:0005634(nucleus);GO:0005635(nuclear envelope);GO:0005640(nuclear outer membrane);GO:0005783(endoplasmic reticulum);GO:0005789(endoplasmic reticulum membrane);GO:0006629(lipid metabolic process);GO:0006691(leukotriene metabolic process);GO:0008047(enzyme activato…	00590(Arachidonic acid metabolism);00590(Arachidonic acid metabolism)	K00807	EC:4.4.1.20	processed_transcript;protein_coding;retained_intron	R_MMU_2142700(Synthesis_of_Lipoxins_(LX));R_MMU_9018677(Biosynthesis_of_DHA_derived_SPMs);R_MMU_2142688(Synthesis_of_5_eicosatetraenoic_acids);R_MMU_9026762(Biosynthesis_of_maresin_conjugates_in_tissue_regeneration_(MCTR));R_MMU_9026395(Biosynthesis_of_DHA_derived_sulfido_conjugates);R_MMU_556833(Metabolism_of_lipids);R_MMU_1430728(Metabolism);R_MMU_8978868(Fatty_acid_metabolism);R_MMU_9026766(Bi…	1.87178	4.11669	2.91335	1.10572	1.10311	1.06995	0.000311654	0.110366	2.71498	1.44094
ENSMUSG00000079339	ENSMUST00000112467;ENSMUST00000168254	GO:0003723(RNA binding);GO:0005515(protein binding);GO:0005737(cytoplasm);GO:0005829(cytosol);GO:0009615(response to virus);GO:0050688(regulation of defense response to virus);GO:0051607(defense response to virus);GO:0071357(cellular response to type I interferon);GO:0071360(cellular response to exogenous dsRNA);GO:0071360(cellular response to exogenous dsRNA)	05160(Hepatitis C);05160(Hepatitis C)	K14217		protein_coding		0.130725	0.0138113	0.020423	0.37336	0.661356	0.404281	0.000329465	0.113387	0.114635	-3.12488
ENSMUSG00000085395	ENSMUST00000142429					lincRNA		22.4602	42.8923	28.7285	13.3857	11.2238	15.26	0.000329042	0.113387	2.35973	1.23862
ENSMUSG00000050315	ENSMUST00000106426;ENSMUST00000051443;ENSMUST00000198584	GO:0000045(autophagosome assembly);GO:0001725(stress fiber);GO:0003779(actin binding);GO:0005515(protein binding);GO:0005634(nucleus);GO:0005654(nucleoplasm);GO:0005737(cytoplasm);GO:0005829(cytosol);GO:0005925(focal adhesion);GO:0015629(actin cytoskeleton);GO:0030018(Z disc);GO:0030054(cell junction);GO:0030335(positive regulation of cell migration);GO:0030674(protein-macromolecule adaptor activ…				protein_coding		0	0	0	0.0234536	0.00313373	0.0335596	0.000347777	0.118027	0.00498778	-7.64739
ENSMUSG00000087273	ENSMUST00000139895					lincRNA		0.816546	2.53269	1.1177	0	0.362598	0.249127	0.00035344	0.118306	7.3022	2.86833
ENSMUSG00000030307	ENSMUST00000032451;ENSMUST00000203105	GO:0001504(neurotransmitter uptake);GO:0005328(neurotransmitter:sodium symporter activity);GO:0005332(gamma-aminobutyric acid:sodium symporter activity);GO:0005737(cytoplasm);GO:0005886(plasma membrane);GO:0005887(integral component of plasma membrane);GO:0006836(neurotransmitter transport);GO:0007420(brain development);GO:0008028(monocarboxylic acid transmembrane transporter activity);GO:0015293…	04721(Synaptic vesicle cycle);04727(GABAergic synapse);04727(GABAergic synapse)	K05044		protein_coding;retained_intron	R_MMU_112315(Transmission_across_Chemical_Synapses);R_MMU_71288(Creatine_metabolism);R_MMU_1430728(Metabolism);R_MMU_442660(Na+/Cl__dependent_neurotransmitter_transporters);R_MMU_888593(Reuptake_of_GABA);R_MMU_112310(Neurotransmitter_release_cycle);R_MMU_425407(SLC_mediated_transmembrane_transport);R_MMU_382551(Transport_of_small_molecules);R_MMU_888590(GABA_synthesis,_release,_reuptake_and_degra…	0	0	0	0.0782476	0.0216877	0.0535818	0.000390416	0.120538	0.00195418	-8.99922
ENSMUSG00000029636	ENSMUST00000016143	GO:0003779(actin binding);GO:0005737(cytoplasm);GO:0005856(cytoskeleton);GO:0007010(cytoskeleton organization);GO:0008360(regulation of cell shape);GO:0014003(oligodendrocyte development);GO:0030027(lamellipodium);GO:0030032(lamellipodium assembly);GO:0030036(actin cytoskeleton organization);GO:0031209(SCAR complex);GO:0031643(positive regulation of myelination);GO:0034237(protein kinase A regula…	04520(Adherens junction);04666(Fc gamma R-mediated phagocytosis);05231(Choline metabolism in cancer)	K06083		protein_coding	R_MMU_5663213(RHO_GTPases_Activate_WASPs_and_WAVEs);R_MMU_2029480(Fcgamma_receptor_(FCGR)_dependent_phagocytosis);R_MMU_9012999(RHO_GTPase_cycle);R_MMU_4420097(VEGFA_VEGFR2_Pathway);R_MMU_2029482(Regulation_of_actin_dynamics_for_phagocytic_cup_formation);R_MMU_168256(Immune_System);R_MMU_9716542(Signaling_by_Rho_GTPases,_Miro_GTPases_and_RHOBTB3);R_MMU_194315(Signaling_by_Rho_GTPases);R_MMU_19413…	0	0	0	0.0666262	0.0543082	0.0217116	0.000398899	0.120538	0.00210311	-8.89326
ENSMUSG00000022054	ENSMUST00000111089;ENSMUST00000022638	GO:0005198(structural molecule activity);GO:0005856(cytoskeleton);GO:0005882(intermediate filament);GO:0005883(neurofilament);GO:0030424(axon);GO:0033693(neurofilament bundle assembly);GO:0033693(neurofilament bundle assembly)	05014(Amyotrophic lateral sclerosis (ALS));05014(Amyotrophic lateral sclerosis (ALS))	K04573		protein_coding		0.00813837	0.0191074	0.0122814	0.229033	0.140919	0.121893	0.00039968	0.120538	0.080365	-3.63729
ENSMUSG00000064347	ENSMUST00000082398					Mt_tRNA		19.4496	8.09012	3.0628	175.013	40.5637	24.5498	0.000404507	0.120538	0.127443	-2.97207
ENSMUSG00000026208	ENSMUST00000027409;ENSMUST00000144894;ENSMUST00000125948	GO:0005200(structural constituent of cytoskeleton);GO:0005515(protein binding);GO:0005634(nucleus);GO:0005737(cytoplasm);GO:0005856(cytoskeleton);GO:0005882(intermediate filament);GO:0005886(plasma membrane);GO:0005911(cell-cell junction);GO:0005916(fascia adherens);GO:0005921(gap junction);GO:0007517(muscle organ development);GO:0008092(cytoskeletal protein binding);GO:0014704(intercalated disc)…	05410(Hypertrophic cardiomyopathy (HCM));05412(Arrhythmogenic right ventricular cardiomyopathy (ARVC));05414(Dilated cardiomyopathy (DCM));05414(Dilated cardiomyopathy (DCM))	K07610		protein_coding;retained_intron	R_MMU_390522(Striated_Muscle_Contraction);R_MMU_397014(Muscle_contraction)	1.72014	2.99813	2.16569	0.954393	0.745391	1.17354	0.000402209	0.120538	2.39582	1.26052
ENSMUSG00000048967	ENSMUST00000152938;ENSMUST00000180068;ENSMUST00000152456	GO:0002040(sprouting angiogenesis);GO:0005739(mitochondrion);GO:0006869(lipid transport);GO:0008150(biological_process);GO:0008593(regulation of Notch signaling pathway);GO:0010874(regulation of cholesterol efflux);GO:0016020(membrane);GO:0016525(negative regulation of angiogenesis);GO:0031580(membrane raft distribution);GO:0052856(NADHX epimerase activity);GO:0052857(NADPHX epimerase activity);G…				protein_coding;processed_transcript		4.21209	7.58686	4.10749	2.46285	2.04086	2.03483	0.00038307	0.120538	2.43272	1.28257
ENSMUSG00000058905	ENSMUST00000145209					processed_pseudogene		70.8084	167.769	108.095	36.9057	43.8767	58.5498	0.000395849	0.120538	2.4881	1.31505
ENSMUSG00000062997	ENSMUST00000080861;ENSMUST00000152441;ENSMUST00000126246	GO:0000463(maturation of LSU-rRNA from tricistronic rRNA transcript (SSU-rRNA, 5.8S rRNA, LSU-rRNA));GO:0003729(mRNA binding);GO:0003735(structural constituent of ribosome);GO:0005840(ribosome);GO:0006412(translation);GO:0022625(cytosolic large ribosomal subunit);GO:0043021(ribonucleoprotein complex binding);GO:0043021(ribonucleoprotein complex binding)	03010(Ribosome);03010(Ribosome)	K02918		protein_coding;processed_transcript	R_MMU_975957(Nonsense_Mediated_Decay_(NMD)_enhanced_by_the_Exon_Junction_Complex_(EJC));R_MMU_1799339(SRP_dependent_cotranslational_protein_targeting_to_membrane);R_MMU_975956(Nonsense_Mediated_Decay_(NMD)_independent_of_the_Exon_Junction_Complex_(EJC));R_MMU_72766(Translation);R_MMU_72689(Formation_of_a_pool_of_free_40S_subunits);R_MMU_72737(Cap_dependent_Translation_Initiation);R_MMU_392499(Met…	588.822	1988.2	915.627	350.787	408.198	546.418	0.000377506	0.120538	2.67553	1.41983
ENSMUSG00000066809	ENSMUST00000086236					processed_pseudogene		15.6865	38.5289	17.8064	6.5903	8.26514	7.89233	0.000383796	0.120538	3.1661	1.66271
ENSMUSG00000078921	ENSMUST00000046745	GO:0000166(nucleotide binding);GO:0002376(immune system process);GO:0003924(GTPase activity);GO:0005525(GTP binding);GO:0005737(cytoplasm);GO:0005783(endoplasmic reticulum);GO:0005789(endoplasmic reticulum membrane);GO:0005794(Golgi apparatus);GO:0006952(defense response);GO:0006955(immune response);GO:0009615(response to virus);GO:0009617(response to bacterium);GO:0016020(membrane);GO:0016787(hy…				protein_coding		0	0	0	0.138023	0.0660283	0.0556061	0.000455407	0.12341	0.00115537	-9.75743
ENSMUSG00000048142	ENSMUST00000056355	GO:0005737(cytoplasm);GO:0005739(mitochondrion);GO:0008080(N-acetyltransferase activity);GO:0016020(membrane);GO:0016021(integral component of membrane);GO:0017188(aspartate N-acetyltransferase activity);GO:0031966(mitochondrial membrane)	00250(Alanine, aspartate and glutamate metabolism)	K18309	EC:2.3.1.17	protein_coding	R_MMU_1430728(Metabolism);R_MMU_8963693(Aspartate_and_asparagine_metabolism);R_MMU_71291(Metabolism_of_amino_acids_and_derivatives)	0	0	0	0.0603526	0.0280434	0.0263823	0.000443559	0.12341	0.00261374	-8.57967
ENSMUSG00000064350	ENSMUST00000082401					Mt_tRNA		5.44179	1.18104	1.58518	42.7834	13.2184	10.8521	0.000432504	0.12341	0.122775	-3.02591
ENSMUSG00000064348	ENSMUST00000082399					Mt_tRNA		18.8328	7.98973	3.00914	166.114	39.8771	23.4099	0.000459598	0.12341	0.130042	-2.94295
ENSMUSG00000050555	ENSMUST00000115110;ENSMUST00000132547	GO:0005634(nucleus);GO:0005737(cytoplasm);GO:0005813(centrosome);GO:0005814(centriole);GO:0005829(cytosol);GO:0005856(cytoskeleton);GO:0005886(plasma membrane);GO:0005929(cilium);GO:0030030(cell projection organization);GO:0042995(cell projection);GO:0042995(cell projection)		K16472		protein_coding;retained_intron		0.413099	0.040007	0.0483448	1.9747	0.696408	0.476341	0.000451379	0.12341	0.15932	-2.65
ENSMUSG00000099250	ENSMUST00000175032					misc_RNA		1.19889	9.53138	4.17938	1.21766	1.35669	1.17057	0.000442036	0.12341	3.9813	1.99324
ENSMUSG00000099021	ENSMUST00000174924					misc_RNA		1.10106	8.6223	3.64089	0.851806	1.31034	1.02921	0.000452848	0.12341	4.18764	2.06614
ENSMUSG00000074486	ENSMUST00000098956	GO:0001503(ossification);GO:0001649(osteoblast differentiation);GO:0005509(calcium ion binding);GO:0005576(extracellular region);GO:0005615(extracellular space);GO:0005737(cytoplasm);GO:0005791(rough endoplasmic reticulum);GO:0005794(Golgi apparatus);GO:0008147(structural constituent of bone);GO:0030425(dendrite);GO:0030500(regulation of bone mineralization);GO:0031016(pancreas development);GO:00…	04928(Parathyroid hormone synthesis, secretion and action)	K22609		protein_coding	R_MMU_159763(Transport_of_gamma_carboxylated_protein_precursors_from_the_endoplasmic_reticulum_to_the_Golgi_apparatus);R_MMU_159782(Removal_of_aminoterminal_propeptides_from_gamma_carboxylated_proteins);R_MMU_159854(Gamma_carboxylation,_transport,_and_amino_terminal_cleavage_of_proteins);R_MMU_163841(Gamma_carboxylation,_hypusine_formation_and_arylsulfatase_activation);R_MMU_597592(Post_translati…	0.273901	1.21423	0.69942	0.092919	0.100764	0	0.000431256	0.12341	11.2945	3.49755
ENSMUSG00000023057	ENSMUST00000023820	GO:0005324(long-chain fatty acid transporter activity);GO:0005504(fatty acid binding);GO:0005737(cytoplasm);GO:0005886(plasma membrane);GO:0005902(microvillus);GO:0006631(fatty acid metabolic process);GO:0008289(lipid binding);GO:0015909(long-chain fatty acid transport);GO:0036041(long-chain fatty acid binding);GO:0045179(apical cortex);GO:0050892(intestinal absorption);GO:0098856(intestinal lipi…	03320(PPAR signaling pathway);04975(Fat digestion and absorption)			protein_coding	R_MMU_556833(Metabolism_of_lipids);R_MMU_1430728(Metabolism);R_MMU_8979227(Triglyceride_metabolism);R_MMU_163560(Triglyceride_catabolism)	0.175249	0.12158	0.240114	0	0	0	0.0004344	0.12341	1789.81	10.8056
ENSMUSG00000032517	ENSMUST00000068698;ENSMUST00000215512;ENSMUST00000093773;ENSMUST00000174193;ENSMUST00000214008	GO:0003779(actin binding);GO:0005737(cytoplasm);GO:0005739(mitochondrion);GO:0005829(cytosol);GO:0017022(myosin binding);GO:0017137(Rab GTPase binding);GO:0019911(structural constituent of myelin sheath);GO:0030864(cortical actin cytoskeleton);GO:0043209(myelin sheath);GO:0048471(perinuclear region of cytoplasm);GO:0048471(perinuclear region of cytoplasm)				protein_coding;nonsense_mediated_decay;retained_intron		0	0.0312221	0.0410214	0.406147	0.237295	0.372902	0.000476355	0.126519	0.0710817	-3.81438
ENSMUSG00000019102	ENSMUST00000147792;ENSMUST00000108716;ENSMUST00000019246	GO:0001666(response to hypoxia);GO:0004028(3-chloroallyl aldehyde dehydrogenase activity);GO:0004029(aldehyde dehydrogenase (NAD+) activity);GO:0004030(aldehyde dehydrogenase [NAD(P)+] activity);GO:0005737(cytoplasm);GO:0005783(endoplasmic reticulum);GO:0005829(cytosol);GO:0005886(plasma membrane);GO:0006081(cellular aldehyde metabolic process);GO:0007568(aging);GO:0007584(response to nutrient);G…	00010(Glycolysis / Gluconeogenesis);00340(Histidine metabolism);00350(Tyrosine metabolism);00360(Phenylalanine metabolism);00410(beta-Alanine metabolism);00980(Metabolism of xenobiotics by cytochrome P450);00982(Drug metabolism - cytochrome P450);05204(Chemical carcinogenesis);05204(Chemical carcinogenesis)	K00129	EC:1.2.1.5	protein_coding	R_MMU_1430728(Metabolism);R_MMU_211945(Phase_I_Functionalization_of_compounds);R_MMU_211859(Biological_oxidations)	0.513554	0.460969	1.11088	0.382675	0.0847059	0.116568	0.00049084	0.128964	3.57121	1.83641
ENSMUSG00000040026	ENSMUST00000006956;ENSMUST00000211660;ENSMUST00000210913	GO:0005576(extracellular region);GO:0005615(extracellular space);GO:0006953(acute-phase response);GO:0007252(I-kappaB phosphorylation);GO:0009617(response to bacterium);GO:0034364(high-density lipoprotein particle);GO:0035634(response to stilbenoid);GO:0035662(Toll-like receptor 4 binding);GO:0042056(chemoattractant activity);GO:0050918(positive chemotaxis);GO:0060326(cell chemotaxis);GO:0071347(…		K17310		protein_coding;processed_transcript		4.83537	8.10159	6.48608	4.05932	2.19629	2.86184	0.000509821	0.132526	2.13031	1.09107
ENSMUSG00000021749	ENSMUST00000022269	GO:0003674(molecular_function);GO:0005576(extracellular region);GO:0005615(extracellular space);GO:0016020(membrane);GO:0016021(integral component of membrane);GO:0046676(negative regulation of insulin secretion);GO:0070093(negative regulation of glucagon secretion)				protein_coding		0.0574655	0.0495602	0.0741841	0.481397	0.320552	1.06082	0.00053719	0.136732	0.0972799	-3.36171
ENSMUSG00000072849	ENSMUST00000122229	GO:0002020(protease binding);GO:0004866(endopeptidase inhibitor activity);GO:0004867(serine-type endopeptidase inhibitor activity);GO:0005576(extracellular region);GO:0005615(extracellular space);GO:0005783(endoplasmic reticulum);GO:0005794(Golgi apparatus);GO:0010466(negative regulation of peptidase activity);GO:0010951(negative regulation of endopeptidase activity);GO:0030414(peptidase inhibito…	04610(Complement and coagulation cascades)	K03984		protein_coding		0.255976	0.194981	0.181674	0	0.0310773	0	0.000532235	0.136732	20.3567	4.34743
ENSMUSG00000110545	ENSMUST00000212486					processed_pseudogene		25.5756	85.5431	47.2265	18.2635	20.6416	24.216	0.000563095	0.1404	2.50859	1.32688
ENSMUSG00000035042	ENSMUST00000035938;ENSMUST00000125015	GO:0000165(MAPK cascade);GO:0002230(positive regulation of defense response to virus by host);GO:0002548(monocyte chemotaxis);GO:0004435(phosphatidylinositol phospholipase C activity);GO:0004672(protein kinase activity);GO:0005125(cytokine activity);GO:0005515(protein binding);GO:0005576(extracellular region);GO:0005615(extracellular space);GO:0005737(cytoplasm);GO:0006816(calcium ion transport);…	04060(Cytokine-cytokine receptor interaction);04062(Chemokine signaling pathway);04620(Toll-like receptor signaling pathway);04621(NOD-like receptor signaling pathway);04623(Cytosolic DNA-sensing pathway);04668(TNF signaling pathway);05020(Prion diseases);05142(Chagas disease (American trypanosomiasis));05163(Human cytomegalovirus infection);05164(Influenza A);05168(Herpes simplex virus 1 infecti…	K12499		protein_coding;retained_intron	R_MMU_373076(Class_A/1_(Rhodopsin_like_receptors));R_MMU_380108(Chemokine_receptors_bind_chemokines);R_MMU_375276(Peptide_ligand_binding_receptors);R_MMU_500792(GPCR_ligand_binding);R_MMU_372790(Signaling_by_GPCR);R_MMU_388396(GPCR_downstream_signalling);R_MMU_162582(Signal_Transduction);R_MMU_418594(G_alpha_(i)_signalling_events)	2.19339	6.25528	5.39284	1.60286	1.09232	2.245	0.000559738	0.1404	2.80183	1.48637
ENSMUSG00000020884	ENSMUST00000108585;ENSMUST00000092959;ENSMUST00000123369	GO:0004873(asialoglycoprotein receptor activity);GO:0006897(endocytosis);GO:0016020(membrane);GO:0016021(integral component of membrane);GO:0030246(carbohydrate binding);GO:0031668(cellular response to extracellular stimulus);GO:0046872(metal ion binding);GO:0046872(metal ion binding)	04918(Thyroid hormone synthesis);04918(Thyroid hormone synthesis)	K10063		protein_coding	R_MMU_597592(Post_translational_protein_modification);R_MMU_392499(Metabolism_of_proteins);R_MMU_446203(Asparagine_N_linked_glycosylation)	1.46689	3.24706	2.49807	0.993599	0.778758	1.10006	0.000608639	0.150223	2.51078	1.32814
ENSMUSG00000069272	ENSMUST00000102969	GO:0000786(nucleosome);GO:0000790(nuclear chromatin);GO:0003677(DNA binding);GO:0005634(nucleus);GO:0005694(chromosome);GO:0006325(chromatin organization);GO:0006342(chromatin silencing);GO:0008285(negative regulation of cell population proliferation);GO:0019899(enzyme binding);GO:0046982(protein heterodimerization activity)	04217(Necroptosis);05034(Alcoholism);05322(Systemic lupus erythematosus)	K11251		protein_coding	R_MMU_2299718(Condensation_of_Prophase_Chromosomes);R_MMU_774815(Nucleosome_assembly);R_MMU_5689880(Ub_specific_processing_proteases);R_MMU_2559582(Senescence_Associated_Secretory_Phenotype_(SASP));R_MMU_5250913(Positive_epigenetic_regulation_of_rRNA_expression);R_MMU_2559580(Oxidative_Stress_Induced_Senescence);R_MMU_427359(SIRT1_negatively_regulates_rRNA_expression);R_MMU_2559583(Cellular_Senes…	1.86791	4.40388	4.31247	1.05842	1.51143	1.27885	0.000621737	0.151921	2.75009	1.45948
ENSMUSG00000078193	ENSMUST00000102782	GO:0000463(maturation of LSU-rRNA from tricistronic rRNA transcript (SSU-rRNA, 5.8S rRNA, LSU-rRNA));GO:0003729(mRNA binding);GO:0003735(structural constituent of ribosome);GO:0005840(ribosome);GO:0006412(translation);GO:0022625(cytosolic large ribosomal subunit);GO:0043021(ribonucleoprotein complex binding)				protein_coding	R_MMU_975957(Nonsense_Mediated_Decay_(NMD)_enhanced_by_the_Exon_Junction_Complex_(EJC));R_MMU_1799339(SRP_dependent_cotranslational_protein_targeting_to_membrane);R_MMU_975956(Nonsense_Mediated_Decay_(NMD)_independent_of_the_Exon_Junction_Complex_(EJC));R_MMU_72766(Translation);R_MMU_72689(Formation_of_a_pool_of_free_40S_subunits);R_MMU_72737(Cap_dependent_Translation_Initiation);R_MMU_392499(Met…	358.57	1235.14	563.365	234.275	273.123	348.944	0.000628856	0.15214	2.51893	1.33281
ENSMUSG00000114004	ENSMUST00000125635;ENSMUST00000156229	GO:0016020(membrane);GO:0016021(integral component of membrane);GO:0016021(integral component of membrane)		K06072	EC:1.14.99.29	protein_coding		0	0	0	0.696087	0.107497	0.107461	0.000667551	0.153759	0.000329292	-11.5683
ENSMUSG00000074207	ENSMUST00000004232;ENSMUST00000161799	GO:0001523(retinoid metabolic process);GO:0004022(alcohol dehydrogenase (NAD+) activity);GO:0004024(alcohol dehydrogenase activity, zinc-dependent);GO:0004745(retinol dehydrogenase activity);GO:0005654(nucleoplasm);GO:0005737(cytoplasm);GO:0005739(mitochondrion);GO:0005829(cytosol);GO:0005886(plasma membrane);GO:0006068(ethanol catabolic process);GO:0006069(ethanol oxidation);GO:0008144(drug bind…	00010(Glycolysis / Gluconeogenesis);00071(Fatty acid degradation);00350(Tyrosine metabolism);00830(Retinol metabolism);00980(Metabolism of xenobiotics by cytochrome P450);00982(Drug metabolism - cytochrome P450);05204(Chemical carcinogenesis);05204(Chemical carcinogenesis)	K13951	EC:1.1.1.1	protein_coding;retained_intron	R_MMU_2161541(Abacavir_metabolism);R_MMU_2161522(Abacavir_transport_and_metabolism);R_MMU_1430728(Metabolism);R_MMU_71384(Ethanol_oxidation);R_MMU_211945(Phase_I_Functionalization_of_compounds);R_MMU_9006931(Signaling_by_Nuclear_Receptors);R_MMU_211859(Biological_oxidations);R_MMU_162582(Signal_Transduction);R_MMU_5365859(RA_biosynthesis_pathway);R_MMU_5362517(Signaling_by_Retinoic_Acid)	0.0159109	0.018331	0.0187345	0.0854028	0.261682	0.461937	0.000665097	0.153759	0.065482	-3.93276
ENSMUSG00000113368	ENSMUST00000223362					processed_pseudogene		3.01446	5.49128	4.7049	1.53589	1.46389	1.8819	0.000672646	0.153759	2.70617	1.43625
ENSMUSG00000002100	ENSMUST00000169776	GO:0003007(heart morphogenesis);GO:0005515(protein binding);GO:0005863(striated muscle myosin thick filament);GO:0006942(regulation of striated muscle contraction);GO:0008307(structural constituent of muscle);GO:0017022(myosin binding);GO:0030017(sarcomere);GO:0031672(A band);GO:0032036(myosin heavy chain binding);GO:0042802(identical protein binding);GO:0055010(ventricular cardiac muscle tissue …	05410(Hypertrophic cardiomyopathy (HCM));05414(Dilated cardiomyopathy (DCM))	K12568		protein_coding	R_MMU_390522(Striated_Muscle_Contraction);R_MMU_397014(Muscle_contraction)	0.068464	0.026374	0.032632	0	0	0	0.000651298	0.153759	424.9	8.73098
ENSMUSG00000086454	ENSMUST00000146553;ENSMUST00000127350;ENSMUST00000127237;ENSMUST00000150581					processed_transcript		0.074602	0.0890426	0.104706	0	0	0	0.000673304	0.153759	894.503	9.80494
ENSMUSG00000038135	ENSMUST00000123386;ENSMUST00000047119	GO:0002088(lens development in camera-type eye);GO:0005212(structural constituent of eye lens);GO:0005575(cellular_component);GO:0007601(visual perception);GO:0007601(visual perception)				processed_transcript;protein_coding		0.108682	0.371445	0.0660212	0	0	0	0.000668629	0.153759	1820.49	10.8301
ENSMUSG00000073616	ENSMUST00000154129;ENSMUST00000112999;ENSMUST00000148508;ENSMUST00000097642;ENSMUST00000129730	GO:0000790(nuclear chromatin);GO:0003674(molecular_function);GO:0005634(nucleus);GO:0005654(nucleoplasm);GO:0005737(cytoplasm);GO:0008180(COP9 signalosome);GO:0008284(positive regulation of cell population proliferation);GO:0034644(cellular response to UV);GO:0051220(cytoplasmic sequestering of protein);GO:2000435(negative regulation of protein neddylation);GO:2000435(negative regulation of prote…				retained_intron;protein_coding;nonsense_mediated_decay		32.4823	119.118	52.792	22.9958	25.1952	32.9455	0.000690752	0.156283	2.51912	1.33292
ENSMUSG00000061046	ENSMUST00000140738;ENSMUST00000133071;ENSMUST00000077938;ENSMUST00000129917;ENSMUST00000137587;ENSMUST00000138759;ENSMUST00000150324;ENSMUST00000148986;ENSMUST00000143248;ENSMUST00000138100;ENSMUST00000145053	GO:0003674(molecular_function);GO:0004416(hydroxyacylglutathione hydrolase activity);GO:0005575(cellular_component);GO:0008150(biological_process);GO:0016787(hydrolase activity);GO:0019243(methylglyoxal catabolic process to D-lactate via S-lactoyl-glutathione);GO:0046872(metal ion binding);GO:0046872(metal ion binding)				protein_coding;retained_intron		3.00319	6.31165	3.26835	2.50785	1.74195	1.5064	0.000706687	0.157353	2.18602	1.12831
ENSMUSG00000025002	ENSMUST00000025966	GO:0004497(monooxygenase activity);GO:0005506(iron ion binding);GO:0005737(cytoplasm);GO:0005783(endoplasmic reticulum);GO:0005789(endoplasmic reticulum membrane);GO:0006082(organic acid metabolic process);GO:0006805(xenobiotic metabolic process);GO:0008392(arachidonic acid epoxygenase activity);GO:0008395(steroid hydroxylase activity);GO:0008401(retinoic acid 4-hydroxylase activity);GO:0016020(m…	00140(Steroid hormone biosynthesis);00590(Arachidonic acid metabolism);00591(Linoleic acid metabolism);00830(Retinol metabolism);04726(Serotonergic synapse);04750(Inflammatory mediator regulation of TRP channels);05204(Chemical carcinogenesis)	K07413	EC:1.14.14.1	protein_coding	R_MMU_211897(Cytochrome_P450_arranged_by_substrate_type);R_MMU_1430728(Metabolism);R_MMU_211945(Phase_I_Functionalization_of_compounds);R_MMU_211859(Biological_oxidations);R_MMU_211981(Xenobiotics)	0.301957	0.15193	0.217666	0.055956	0	0	0.000708363	0.157353	12.0014	3.58514
ENSMUSG00000064360	ENSMUST00000082411	GO:0005739(mitochondrion);GO:0005747(mitochondrial respiratory chain complex I);GO:0006979(response to oxidative stress);GO:0008137(NADH dehydrogenase (ubiquinone) activity);GO:0009642(response to light intensity);GO:0009725(response to hormone);GO:0016020(membrane);GO:0016021(integral component of membrane);GO:0016491(oxidoreductase activity);GO:0030964(NADH dehydrogenase complex);GO:0031966(mit…	00190(Oxidative phosphorylation);04714(Thermogenesis);04723(Retrograde endocannabinoid signaling);05012(Parkinson disease)	K03880	EC:7.1.1.2	protein_coding	R_MMU_1430728(Metabolism);R_MMU_6799198(Complex_I_biogenesis);R_MMU_611105(Respiratory_electron_transport);R_MMU_163200(Respiratory_electron_transport,_ATP_synthesis_by_chemiosmotic_coupling,_and_heat_production_by_uncoupling_proteins.);R_MMU_1428517(The_citric_acid_(TCA)_cycle_and_respiratory_electron_transport)	19.9213	4.61808	4.53175	166.84	22.8327	13.5741	0.000754593	0.157594	0.143034	-2.80557
ENSMUSG00000093674	ENSMUST00000177163;ENSMUST00000176683;ENSMUST00000176010;ENSMUST00000177513;ENSMUST00000176906;ENSMUST00000176184;ENSMUST00000176966	GO:0003674(molecular_function);GO:0003735(structural constituent of ribosome);GO:0005840(ribosome);GO:0006412(translation);GO:0006412(translation)	03010(Ribosome);03010(Ribosome)	K02928		protein_coding;retained_intron		1071.15	3932.06	1810.53	756.031	799.138	1154.39	0.000736112	0.157594	2.51471	1.33039
ENSMUSG00000039450	ENSMUST00000106148;ENSMUST00000026144;ENSMUST00000125242;ENSMUST00000122883	GO:0004090(carbonyl reductase (NADPH) activity);GO:0005515(protein binding);GO:0005881(cytoplasmic microtubule);GO:0005886(plasma membrane);GO:0005902(microvillus);GO:0005903(brush border);GO:0005975(carbohydrate metabolic process);GO:0005997(xylulose metabolic process);GO:0006006(glucose metabolic process);GO:0006739(NADP metabolic process);GO:0016020(membrane);GO:0016324(apical plasma membrane)…	00040(Pentose and glucuronate interconversions);00040(Pentose and glucuronate interconversions)	K03331	EC:1.1.1.10	protein_coding;retained_intron;processed_transcript	R_MMU_5661270(Formation_of_xylulose_5_phosphate);R_MMU_71387(Metabolism_of_carbohydrates);R_MMU_1430728(Metabolism)	39.832	138.563	49.5474	24.0817	28.6441	36.8458	0.000754146	0.157594	2.54481	1.34756
ENSMUSG00000072612	ENSMUST00000100700;ENSMUST00000238478					antisense		0.356257	2.24675	7.45855	0.274112	0.868337	0.985412	0.000737239	0.157594	4.72848	2.24138
ENSMUSG00000080999	ENSMUST00000118168					unprocessed_pseudogene		0.977507	2.22178	2.19608	0.570844	0.168136	0.377912	0.00074214	0.157594	4.8307	2.27223
ENSMUSG00000061482	ENSMUST00000102968	GO:0000228(nuclear chromosome);GO:0000786(nucleosome);GO:0000788(nuclear nucleosome);GO:0003677(DNA binding);GO:0005515(protein binding);GO:0005634(nucleus);GO:0005654(nucleoplasm);GO:0005694(chromosome);GO:0006334(nucleosome assembly);GO:0006335(DNA replication-dependent nucleosome assembly);GO:0006336(DNA replication-independent nucleosome assembly);GO:0006352(DNA-templated transcription, initi…	05034(Alcoholism);05203(Viral carcinogenesis);05322(Systemic lupus erythematosus)	K11254		protein_coding	R_MMU_2299718(Condensation_of_Prophase_Chromosomes);R_MMU_774815(Nucleosome_assembly);R_MMU_2559582(Senescence_Associated_Secretory_Phenotype_(SASP));R_MMU_5250913(Positive_epigenetic_regulation_of_rRNA_expression);R_MMU_4551638(SUMOylation_of_chromatin_organization_proteins);R_MMU_2559580(Oxidative_Stress_Induced_Senescence);R_MMU_427359(SIRT1_negatively_regulates_rRNA_expression);R_MMU_69620(Ce…	0.187878	0.806856	0.409546	0.163491	0.053216	0	0.000742608	0.157594	6.48009	2.69601
ENSMUSG00000090113	ENSMUST00000085027;ENSMUST00000159540	GO:0005515(protein binding);GO:0005575(cellular_component);GO:0061630(ubiquitin protein ligase activity);GO:0070936(protein K48-linked ubiquitination);GO:0070936(protein K48-linked ubiquitination)				protein_coding;processed_transcript		0.0470538	0.125208	0.0127389	0	0	0	0.000731308	0.157594	616.669	9.26835
ENSMUSG00000079017	ENSMUST00000055071	GO:0003674(molecular_function);GO:0005634(nucleus);GO:0005637(nuclear inner membrane);GO:0005739(mitochondrion);GO:0007568(aging);GO:0009615(response to virus);GO:0016020(membrane);GO:0016021(integral component of membrane);GO:0097190(apoptotic signaling pathway)				protein_coding		1.52652	9.87558	3.76091	1.39412	1.74444	1.61051	0.000781499	0.16183	3.19284	1.67484
ENSMUSG00000032060	ENSMUST00000034562;ENSMUST00000214962;ENSMUST00000216755;ENSMUST00000216393	GO:0001540(amyloid-beta binding);GO:0001666(response to hypoxia);GO:0002088(lens development in camera-type eye);GO:0005198(structural molecule activity);GO:0005212(structural constituent of eye lens);GO:0005515(protein binding);GO:0005634(nucleus);GO:0005737(cytoplasm);GO:0005739(mitochondrion);GO:0005794(Golgi apparatus);GO:0005829(cytosol);GO:0005886(plasma membrane);GO:0006457(protein folding…	04141(Protein processing in endoplasmic reticulum);04213(Longevity regulating pathway - multiple species);04213(Longevity regulating pathway - multiple species)	K09542		protein_coding;retained_intron	R_MMU_2262752(Cellular_responses_to_stress);R_MMU_3371571(HSF1_dependent_transactivation);R_MMU_8953897(Cellular_responses_to_external_stimuli);R_MMU_3371556(Cellular_response_to_heat_stress)	2.10912	2.4024	4.00816	1.14289	1.23551	1.35436	0.000857469	0.176069	2.28241	1.19056
ENSMUSG00000062458	ENSMUST00000071573					processed_pseudogene		9.56683	31.1118	13.5731	5.82402	6.13148	9.15186	0.000885767	0.178874	2.57028	1.36192
ENSMUSG00000111684	ENSMUST00000215888					processed_pseudogene		0.086148	0.100435	0.209767	0	0	0	0.000884131	0.178874	1321.17	10.3676
ENSMUSG00000066592	ENSMUST00000085631					processed_pseudogene		1.62842	2.82944	1.87948	0.858365	0.201479	0.788643	0.000915319	0.183326	3.42839	1.77753
ENSMUSG00000037625	ENSMUST00000046174	GO:0005198(structural molecule activity);GO:0005515(protein binding);GO:0005811(lipid droplet);GO:0005883(neurofilament);GO:0005886(plasma membrane);GO:0005887(integral component of plasma membrane);GO:0005923(bicellular tight junction);GO:0007155(cell adhesion);GO:0007283(spermatogenesis);GO:0008366(axon ensheathment);GO:0016020(membrane);GO:0016021(integral component of membrane);GO:0016338(cal…	04514(Cell adhesion molecules (CAMs));04530(Tight junction);04670(Leukocyte transendothelial migration);05160(Hepatitis C)	K06087		protein_coding		0	0	0	0.079821	0.08969	0.163141	0.000970651	0.185296	0.000901843	-10.1148
ENSMUSG00000026896	ENSMUST00000028259	GO:0000166(nucleotide binding);GO:0002376(immune system process);GO:0003677(DNA binding);GO:0003723(RNA binding);GO:0003724(RNA helicase activity);GO:0003725(double-stranded RNA binding);GO:0003727(single-stranded RNA binding);GO:0004386(helicase activity);GO:0005515(protein binding);GO:0005524(ATP binding);GO:0005634(nucleus);GO:0005737(cytoplasm);GO:0008270(zinc ion binding);GO:0009615(response…	04622(RIG-I-like receptor signaling pathway);05161(Hepatitis B);05162(Measles);05164(Influenza A);05168(Herpes simplex virus 1 infection)	K12647	EC:3.6.4.13	protein_coding	R_MMU_5689880(Ub_specific_processing_proteases);R_MMU_597592(Post_translational_protein_modification);R_MMU_392499(Metabolism_of_proteins);R_MMU_5688426(Deubiquitination)	0	0	0	0.0225533	0.0553384	0.00674153	0.000963192	0.185296	0.00354471	-8.14012
ENSMUSG00000022055	ENSMUST00000022639	GO:0000226(microtubule cytoskeleton organization);GO:0005200(structural constituent of cytoskeleton);GO:0005515(protein binding);GO:0005737(cytoplasm);GO:0005856(cytoskeleton);GO:0005882(intermediate filament);GO:0005883(neurofilament);GO:0008022(protein C-terminus binding);GO:0008089(anterograde axonal transport);GO:0008090(retrograde axonal transport);GO:0009636(response to toxic substance);GO:…	05014(Amyotrophic lateral sclerosis (ALS))	K04572		protein_coding	R_MMU_112315(Transmission_across_Chemical_Synapses);R_MMU_5683057(MAPK_family_signaling_cascades);R_MMU_5673001(RAF/MAP_kinase_cascade);R_MMU_442755(Activation_of_NMDA_receptors_and_postsynaptic_events);R_MMU_112314(Neurotransmitter_receptors_and_postsynaptic_signal_transmission);R_MMU_438066(Unblocking_of_NMDA_receptors,_glutamate_binding_and_activation);R_MMU_112316(Neuronal_System);R_MMU_16258…	0	0.031471	0.010094	0.328923	0.198922	0.275611	0.000956491	0.185296	0.0517328	-4.27278
ENSMUSG00000004655	ENSMUST00000004774	GO:0003094(glomerular filtration);GO:0003097(renal water transport);GO:0005223(intracellular cGMP-activated cation channel activity);GO:0005267(potassium channel activity);GO:0005372(water transmembrane transporter activity);GO:0005634(nucleus);GO:0005737(cytoplasm);GO:0005886(plasma membrane);GO:0005887(integral component of plasma membrane);GO:0005901(caveola);GO:0005903(brush border);GO:000681…	04924(Renin secretion);04964(Proximal tubule bicarbonate reclamation);04976(Bile secretion)	K09864		protein_coding	R_MMU_1247673(Erythrocytes_take_up_oxygen_and_release_carbon_dioxide);R_MMU_432040(Vasopressin_regulates_renal_water_homeostasis_via_Aquaporins);R_MMU_1237044(Erythrocytes_take_up_carbon_dioxide_and_release_oxygen);R_MMU_382551(Transport_of_small_molecules);R_MMU_432047(Passive_transport_by_Aquaporins);R_MMU_445717(Aquaporin_mediated_transport);R_MMU_1480926(O2/CO2_exchange_in_erythrocytes)	10.2478	17.7428	20.3645	6.60903	7.39267	8.84223	0.000958012	0.185296	2.11676	1.08186
ENSMUSG00000083992	ENSMUST00000117851					processed_pseudogene		7.17053	23.9688	10.7898	4.26483	5.67279	6.65678	0.000953107	0.185296	2.52671	1.33726
ENSMUSG00000103423	ENSMUST00000195812					processed_pseudogene		1.77988	1.92855	1.61055	0.781675	0.526579	0.728249	0.00096016	0.185296	2.61182	1.38506
ENSMUSG00000021087	ENSMUST00000078505;ENSMUST00000144181;ENSMUST00000221756	GO:0000139(Golgi membrane);GO:0005783(endoplasmic reticulum);GO:0005789(endoplasmic reticulum membrane);GO:0005790(smooth endoplasmic reticulum);GO:0005794(Golgi apparatus);GO:0008150(biological_process);GO:0016020(membrane);GO:0016021(integral component of membrane);GO:0016021(integral component of membrane)		K20721		protein_coding;processed_transcript;retained_intron		0	0	0	0.0704743	0.0128502	0.0510501	0.00100365	0.188953	0.00223257	-8.80708
ENSMUSG00000078776	ENSMUST00000059886	GO:0003674(molecular_function);GO:0005515(protein binding);GO:0005575(cellular_component);GO:0008150(biological_process)				protein_coding		0.0705321	0.213242	0.138403	0.060198	0.0400381	0.0504184	0.00100527	0.188953	2.80229	1.48661
ENSMUSG00000051639	ENSMUST00000061073					processed_pseudogene		0.936813	3.30414	0.33724	0.155008	0.459563	0.451002	0.0010254	0.191265	4.29646	2.10315
ENSMUSG00000062006	ENSMUST00000062601;ENSMUST00000199001;ENSMUST00000079085;ENSMUST00000135691;ENSMUST00000196202;ENSMUST00000133802;ENSMUST00000199911;ENSMUST00000200517	GO:0003735(structural constituent of ribosome);GO:0005737(cytoplasm);GO:0005739(mitochondrion);GO:0005783(endoplasmic reticulum);GO:0005829(cytosol);GO:0005840(ribosome);GO:0006412(translation);GO:0022625(cytosolic large ribosomal subunit);GO:0022625(cytosolic large ribosomal subunit)	03010(Ribosome);03010(Ribosome)	K02915		protein_coding;retained_intron	R_MMU_975957(Nonsense_Mediated_Decay_(NMD)_enhanced_by_the_Exon_Junction_Complex_(EJC));R_MMU_1799339(SRP_dependent_cotranslational_protein_targeting_to_membrane);R_MMU_975956(Nonsense_Mediated_Decay_(NMD)_independent_of_the_Exon_Junction_Complex_(EJC));R_MMU_72766(Translation);R_MMU_72689(Formation_of_a_pool_of_free_40S_subunits);R_MMU_72737(Cap_dependent_Translation_Initiation);R_MMU_392499(Met…	238.938	704.842	356.756	156.347	178.211	232.624	0.00108318	0.200512	2.29298	1.19722
ENSMUSG00000021638	ENSMUST00000069756	GO:0001933(negative regulation of protein phosphorylation);GO:0005515(protein binding);GO:0005765(lysosomal membrane);GO:0005886(plasma membrane);GO:0005911(cell-cell junction);GO:0005923(bicellular tight junction);GO:0009986(cell surface);GO:0010628(positive regulation of gene expression);GO:0010629(negative regulation of gene expression);GO:0010827(regulation of glucose transmembrane transport)…	04514(Cell adhesion molecules (CAMs));04530(Tight junction);04670(Leukocyte transendothelial migration);05160(Hepatitis C)	K06088		protein_coding	R_MMU_111465(Apoptotic_cleavage_of_cellular_proteins);R_MMU_5357801(Programmed_Cell_Death);R_MMU_75153(Apoptotic_execution_phase);R_MMU_109581(Apoptosis);R_MMU_351906(Apoptotic_cleavage_of_cell_adhesion__proteins)	0.010846	0	0	0.236212	0.0591043	0.0387992	0.00110202	0.200953	0.0324617	-4.94512
ENSMUSG00000022415	ENSMUST00000009728;ENSMUST00000009727	GO:0006605(protein targeting);GO:0008021(synaptic vesicle);GO:0016020(membrane);GO:0016021(integral component of membrane);GO:0030054(cell junction);GO:0030285(integral component of synaptic vesicle membrane);GO:0030672(synaptic vesicle membrane);GO:0031410(cytoplasmic vesicle);GO:0031594(neuromuscular junction);GO:0042470(melanosome);GO:0045055(regulated exocytosis);GO:0045202(synapse);GO:004816…				protein_coding	R_MMU_168256(Immune_System);R_MMU_6798695(Neutrophil_degranulation);R_MMU_168249(Innate_Immune_System)	1.76517	2.64907	2.10172	0.981706	1.02851	1.18424	0.00110166	0.200953	2.03977	1.02841
ENSMUSG00000027219	ENSMUST00000110525	GO:0001895(retina homeostasis);GO:0005326(neurotransmitter transmembrane transporter activity);GO:0005337(nucleoside transmembrane transporter activity);GO:0005345(purine nucleobase transmembrane transporter activity);GO:0005415(nucleoside:sodium symporter activity);GO:0005887(integral component of plasma membrane);GO:0006836(neurotransmitter transport);GO:0015211(purine nucleoside transmembrane …		K11536		protein_coding	R_MMU_83936(Transport_of_nucleosides_and_free_purine_and_pyrimidine_bases_across_the_plasma_membrane);R_MMU_425407(SLC_mediated_transmembrane_transport);R_MMU_382551(Transport_of_small_molecules);R_MMU_425397(Transport_of_vitamins,_nucleosides,_and_related_molecules)	0.00900608	0.0476291	0.039913	0	0	0	0.00111392	0.201619	321.827	8.33014
ENSMUSG00000025150	ENSMUST00000026148;ENSMUST00000154479;ENSMUST00000154565;ENSMUST00000149450	GO:0004090(carbonyl reductase (NADPH) activity);GO:0005515(protein binding);GO:0005739(mitochondrion);GO:0005759(mitochondrial matrix);GO:0005997(xylulose metabolic process);GO:0006006(glucose metabolic process);GO:0006116(NADH oxidation);GO:0016491(oxidoreductase activity);GO:0042802(identical protein binding);GO:0043621(protein self-association);GO:0050038(L-xylulose reductase (NADP+) activity)…	00590(Arachidonic acid metabolism);00980(Metabolism of xenobiotics by cytochrome P450);00980(Metabolism of xenobiotics by cytochrome P450)	K00081	EC:1.1.1.184	protein_coding;retained_intron		27.334	53.0588	37.7276	14.0923	16.3029	23.7362	0.00115296	0.20268	2.18211	1.12572
ENSMUSG00000118264	ENSMUST00000235992;ENSMUST00000235716					transcribed_processed_pseudogene;processed_transcript		3.64987	10.5446	5.15148	1.91088	2.44437	3.44384	0.00114493	0.20268	2.48053	1.31065
ENSMUSG00000097187	ENSMUST00000181711					protein_coding		0.435867	3.49232	2.91497	1.0944	0.204102	0.581903	0.00115222	0.20268	3.6392	1.86362
ENSMUSG00000020216	ENSMUST00000020435;ENSMUST00000181039;ENSMUST00000181945	GO:0003009(skeletal muscle contraction);GO:0005515(protein binding);GO:0005783(endoplasmic reticulum);GO:0005789(endoplasmic reticulum membrane);GO:0016020(membrane);GO:0016021(integral component of membrane);GO:0016529(sarcoplasmic reticulum);GO:0033017(sarcoplasmic reticulum membrane);GO:0060314(regulation of ryanodine-sensitive calcium-release channel activity);GO:0072657(protein localization …				protein_coding;nonsense_mediated_decay		0.233717	0.391398	0.343483	0.027756	0.0799075	0.0615277	0.00113706	0.20268	5.72488	2.51724
ENSMUSG00000029309	ENSMUST00000031249;ENSMUST00000199947	GO:0005509(calcium ion binding);GO:0005515(protein binding);GO:0005518(collagen binding);GO:0005576(extracellular region);GO:0005615(extracellular space);GO:0007165(signal transduction);GO:0045202(synapse);GO:0046872(metal ion binding);GO:0048856(anatomical structure development);GO:0050807(regulation of synapse organization);GO:0050840(extracellular matrix binding);GO:0062023(collagen-containing…				protein_coding	R_MMU_8957275(Post_translational_protein_phosphorylation);R_MMU_597592(Post_translational_protein_modification);R_MMU_392499(Metabolism_of_proteins);R_MMU_381426(Regulation_of_Insulin_like_Growth_Factor_(IGF)_transport_and_uptake_by_Insulin_like_Growth_Factor_Binding_Proteins_(IGFBPs))	0.0269897	0.100637	0.0749514	0.789042	0.341978	0.662603	0.00121063	0.211298	0.112944	-3.14632
ENSMUSG00000007097	ENSMUST00000085913;ENSMUST00000131751;ENSMUST00000191781;ENSMUST00000097464	GO:0000166(nucleotide binding);GO:0001504(neurotransmitter uptake);GO:0001662(behavioral fear response);GO:0002026(regulation of the force of heart contraction);GO:0002087(regulation of respiratory gaseous exchange by nervous system process);GO:0005391(sodium:potassium-exchanging ATPase activity);GO:0005515(protein binding);GO:0005524(ATP binding);GO:0005737(cytoplasm);GO:0005768(endosome);GO:000…	04022(cGMP-PKG signaling pathway);04024(cAMP signaling pathway);04260(Cardiac muscle contraction);04261(Adrenergic signaling in cardiomyocytes);04911(Insulin secretion);04918(Thyroid hormone synthesis);04919(Thyroid hormone signaling pathway);04925(Aldosterone synthesis and secretion);04960(Aldosterone-regulated sodium reabsorption);04961(Endocrine and other factor-regulated calcium reabsorption)…	K01539	EC:7.2.2.13	protein_coding;retained_intron	R_MMU_936837(Ion_transport_by_P_type_ATPases);R_MMU_382551(Transport_of_small_molecules);R_MMU_5576891(Cardiac_conduction);R_MMU_5578775(Ion_homeostasis);R_MMU_397014(Muscle_contraction);R_MMU_983712(Ion_channel_transport)	0.0200798	0.00754707	0.0390421	0.228276	0.134776	0.138238	0.00122672	0.211476	0.132995	-2.91056
ENSMUSG00000024608	ENSMUST00000236652;ENSMUST00000235966;ENSMUST00000235603;ENSMUST00000025511;ENSMUST00000236441;ENSMUST00000142980;ENSMUST00000118551;ENSMUST00000127568;ENSMUST00000137400;ENSMUST00000122279	GO:0000028(ribosomal small subunit assembly);GO:0000122(negative regulation of transcription by RNA polymerase II);GO:0000462(maturation of SSU-rRNA from tricistronic rRNA transcript (SSU-rRNA, 5.8S rRNA, LSU-rRNA));GO:0003723(RNA binding);GO:0003735(structural constituent of ribosome);GO:0005730(nucleolus);GO:0005739(mitochondrion);GO:0005840(ribosome);GO:0006412(translation);GO:0006417(regulati…	03010(Ribosome);03010(Ribosome)	K02955		protein_coding;retained_intron	R_MMU_975957(Nonsense_Mediated_Decay_(NMD)_enhanced_by_the_Exon_Junction_Complex_(EJC));R_MMU_1799339(SRP_dependent_cotranslational_protein_targeting_to_membrane);R_MMU_975956(Nonsense_Mediated_Decay_(NMD)_independent_of_the_Exon_Junction_Complex_(EJC));R_MMU_72766(Translation);R_MMU_72689(Formation_of_a_pool_of_free_40S_subunits);R_MMU_72737(Cap_dependent_Translation_Initiation);R_MMU_392499(Met…	783.063	3849.6	1335.83	604.136	668.243	1048.27	0.00122896	0.211476	2.5719	1.36284
ENSMUSG00000046330	ENSMUST00000059980;ENSMUST00000212432;ENSMUST00000212335;ENSMUST00000211963	GO:0003735(structural constituent of ribosome);GO:0005840(ribosome);GO:0006412(translation);GO:0022625(cytosolic large ribosomal subunit);GO:0046872(metal ion binding);GO:0070180(large ribosomal subunit rRNA binding);GO:0070180(large ribosomal subunit rRNA binding)	03010(Ribosome);03010(Ribosome)	K02921		protein_coding;retained_intron;nonsense_mediated_decay	R_MMU_975957(Nonsense_Mediated_Decay_(NMD)_enhanced_by_the_Exon_Junction_Complex_(EJC));R_MMU_1799339(SRP_dependent_cotranslational_protein_targeting_to_membrane);R_MMU_975956(Nonsense_Mediated_Decay_(NMD)_independent_of_the_Exon_Junction_Complex_(EJC));R_MMU_72766(Translation);R_MMU_72689(Formation_of_a_pool_of_free_40S_subunits);R_MMU_72737(Cap_dependent_Translation_Initiation);R_MMU_392499(Met…	610.475	1921.11	1055.88	386.278	493.63	665.332	0.00125889	0.215111	2.32163	1.21514
ENSMUSG00000064341	ENSMUST00000082392	GO:0005739(mitochondrion);GO:0005743(mitochondrial inner membrane);GO:0005747(mitochondrial respiratory chain complex I);GO:0008137(NADH dehydrogenase (ubiquinone) activity);GO:0009060(aerobic respiration);GO:0014070(response to organic cyclic compound);GO:0016020(membrane);GO:0016021(integral component of membrane);GO:0016491(oxidoreductase activity);GO:0030425(dendrite);GO:0031966(mitochondrial…	00190(Oxidative phosphorylation);04714(Thermogenesis);04723(Retrograde endocannabinoid signaling);05012(Parkinson disease)	K03878	EC:7.1.1.2	protein_coding	R_MMU_1430728(Metabolism);R_MMU_6799198(Complex_I_biogenesis);R_MMU_611105(Respiratory_electron_transport);R_MMU_163200(Respiratory_electron_transport,_ATP_synthesis_by_chemiosmotic_coupling,_and_heat_production_by_uncoupling_proteins.);R_MMU_1428517(The_citric_acid_(TCA)_cycle_and_respiratory_electron_transport)	146.543	19.5783	34.4176	731.054	154.004	122.579	0.00136194	0.227707	0.199019	-2.32902
ENSMUSG00000029162	ENSMUST00000201621;ENSMUST00000201571;ENSMUST00000031053;ENSMUST00000202752;ENSMUST00000200978	GO:0004454(ketohexokinase activity);GO:0005737(cytoplasm);GO:0006000(fructose metabolic process);GO:0009744(response to sucrose);GO:0009749(response to glucose);GO:0009750(response to fructose);GO:0010043(response to zinc ion);GO:0032868(response to insulin);GO:0046835(carbohydrate phosphorylation);GO:0046835(carbohydrate phosphorylation)	00051(Fructose and mannose metabolism);00051(Fructose and mannose metabolism)	K00846	EC:2.7.1.3	protein_coding;retained_intron	R_MMU_70350(Fructose_catabolism);R_MMU_5652084(Fructose_metabolism);R_MMU_71387(Metabolism_of_carbohydrates);R_MMU_1430728(Metabolism)	21.1489	57.0457	29.2029	14.8657	13.8041	20.1798	0.00136511	0.227707	2.19853	1.13654
ENSMUSG00000006333	ENSMUST00000006496;ENSMUST00000108623;ENSMUST00000128729;ENSMUST00000139818;ENSMUST00000146303;ENSMUST00000108625;ENSMUST00000108624;ENSMUST00000126562;ENSMUST00000146927;ENSMUST00000136858	GO:0003723(RNA binding);GO:0003735(structural constituent of ribosome);GO:0005730(nucleolus);GO:0005737(cytoplasm);GO:0005840(ribosome);GO:0006412(translation);GO:0008284(positive regulation of cell population proliferation);GO:0015935(small ribosomal subunit);GO:0019843(rRNA binding);GO:0022627(cytosolic small ribosomal subunit);GO:0045182(translation regulator activity);GO:0045202(synapse);GO:0…	03010(Ribosome);03010(Ribosome)	K02997		protein_coding;retained_intron;nonsense_mediated_decay	R_MMU_975957(Nonsense_Mediated_Decay_(NMD)_enhanced_by_the_Exon_Junction_Complex_(EJC));R_MMU_1799339(SRP_dependent_cotranslational_protein_targeting_to_membrane);R_MMU_975956(Nonsense_Mediated_Decay_(NMD)_independent_of_the_Exon_Junction_Complex_(EJC));R_MMU_72766(Translation);R_MMU_72689(Formation_of_a_pool_of_free_40S_subunits);R_MMU_72737(Cap_dependent_Translation_Initiation);R_MMU_392499(Met…	807.613	2620.8	1363.43	540.317	654.594	890.24	0.00136988	0.227707	2.29808	1.20043
ENSMUSG00000053522	ENSMUST00000081457;ENSMUST00000128001	GO:0005615(extracellular space);GO:0007157(heterophilic cell-cell adhesion via plasma membrane cell adhesion molecules);GO:0030246(carbohydrate binding);GO:0030246(carbohydrate binding)		K10092		protein_coding;processed_transcript		0.163355	0.0896432	0.194004	0	0	0	0.00136517	0.227707	1490.01	10.5411
ENSMUSG00000049760	ENSMUST00000052832;ENSMUST00000233103;ENSMUST00000233299;ENSMUST00000233235;ENSMUST00000233386	GO:0003674(molecular_function);GO:0005654(nucleoplasm);GO:0005739(mitochondrion);GO:0005743(mitochondrial inner membrane);GO:0016020(membrane);GO:0016021(integral component of membrane);GO:0042407(cristae formation);GO:0044284(mitochondrial crista junction);GO:0061617(MICOS complex);GO:0061617(MICOS complex)				protein_coding;processed_transcript;retained_intron		44.3108	141.257	51.0433	35.4857	30.9676	39.1046	0.00138096	0.227999	2.24153	1.16449
ENSMUSG00000069814	ENSMUST00000100866	GO:0003674(molecular_function);GO:0005575(cellular_component);GO:0008150(biological_process)		K16452		protein_coding		0	0	0	0.041313	0.059134	0.049384	0.00143342	0.230996	0.00200226	-8.96416
ENSMUSG00000002014	ENSMUST00000166518;ENSMUST00000002090;ENSMUST00000136544;ENSMUST00000155552;ENSMUST00000141721;ENSMUST00000130738;ENSMUST00000142829;ENSMUST00000129239	GO:0003674(molecular_function);GO:0005783(endoplasmic reticulum);GO:0005784(Sec61 translocon complex);GO:0005789(endoplasmic reticulum membrane);GO:0008150(biological_process);GO:0012505(endomembrane system);GO:0016020(membrane);GO:0016021(integral component of membrane);GO:0016021(integral component of membrane)	04141(Protein processing in endoplasmic reticulum);04141(Protein processing in endoplasmic reticulum)	K04571		protein_coding;retained_intron		40.2588	160.442	73.3787	31.2396	33.4253	50.4859	0.00142719	0.230996	2.38018	1.25107
ENSMUSG00000060093	ENSMUST00000102964	GO:0000228(nuclear chromosome);GO:0000786(nucleosome);GO:0000788(nuclear nucleosome);GO:0003677(DNA binding);GO:0005515(protein binding);GO:0005634(nucleus);GO:0005654(nucleoplasm);GO:0005694(chromosome);GO:0006334(nucleosome assembly);GO:0006335(DNA replication-dependent nucleosome assembly);GO:0006336(DNA replication-independent nucleosome assembly);GO:0006352(DNA-templated transcription, initi…	05034(Alcoholism);05203(Viral carcinogenesis);05322(Systemic lupus erythematosus)	K11254		protein_coding	R_MMU_2299718(Condensation_of_Prophase_Chromosomes);R_MMU_774815(Nucleosome_assembly);R_MMU_2559582(Senescence_Associated_Secretory_Phenotype_(SASP));R_MMU_5250913(Positive_epigenetic_regulation_of_rRNA_expression);R_MMU_4551638(SUMOylation_of_chromatin_organization_proteins);R_MMU_2559580(Oxidative_Stress_Induced_Senescence);R_MMU_427359(SIRT1_negatively_regulates_rRNA_expression);R_MMU_69620(Ce…	0.255722	0.919387	1.26759	0.060015	0.264673	0.024445	0.00144172	0.230996	6.99647	2.80663
ENSMUSG00000110172	ENSMUST00000211376					transcribed_processed_pseudogene		0.132482	0.115948	0.680666	0	0	0.037346	0.00144638	0.230996	24.878	4.6368
ENSMUSG00000098998	ENSMUST00000184473					misc_RNA		0.028683	0.046843	32.3942	0.030713	0.040508	0.039634	0.00143402	0.230996	292.902	8.19428
ENSMUSG00000021702	ENSMUST00000022213;ENSMUST00000168299	GO:0001938(positive regulation of endothelial cell proliferation);GO:0001968(fibronectin binding);GO:0005178(integrin binding);GO:0005201(extracellular matrix structural constituent);GO:0005509(calcium ion binding);GO:0005515(protein binding);GO:0005518(collagen binding);GO:0005576(extracellular region);GO:0005604(basement membrane);GO:0005615(extracellular space);GO:0005783(endoplasmic reticulum…	04145(Phagosome);04151(PI3K-Akt signaling pathway);04510(Focal adhesion);04512(ECM-receptor interaction);05144(Malaria);05165(Human papillomavirus infection);05165(Human papillomavirus infection)	K04659		protein_coding;retained_intron	R_MMU_9006934(Signaling_by_Receptor_Tyrosine_Kinases);R_MMU_186797(Signaling_by_PDGF);R_MMU_162582(Signal_Transduction)	0	0	0	0.107351	0.0150177	0.0646607	0.00150796	0.234696	0.00160402	-9.28409
ENSMUSG00000049350	ENSMUST00000051122;ENSMUST00000205424	GO:0001816(cytokine production);GO:0005576(extracellular region);GO:0005615(extracellular space);GO:0005794(Golgi apparatus);GO:0005796(Golgi lumen);GO:0015031(protein transport);GO:0030246(carbohydrate binding);GO:0031410(cytoplasmic vesicle);GO:0032609(interferon-gamma production);GO:0032633(interleukin-4 production);GO:0032635(interleukin-6 production);GO:0032640(tumor necrosis factor producti…				protein_coding		0.463286	0.110959	0.286267	2.1287	1.28577	0.904147	0.00148851	0.234696	0.199256	-2.3273
ENSMUSG00000021139	ENSMUST00000164386;ENSMUST00000166664;ENSMUST00000171459;ENSMUST00000170958;ENSMUST00000168961;ENSMUST00000110339	GO:0001937(negative regulation of endothelial cell proliferation);GO:0005515(protein binding);GO:0005737(cytoplasm);GO:0005739(mitochondrion);GO:0005741(mitochondrial outer membrane);GO:0005743(mitochondrial inner membrane);GO:0006605(protein targeting);GO:0006897(endocytosis);GO:0007028(cytoplasm organization);GO:0007266(Rho protein signal transduction);GO:0007268(chemical synaptic transmission)…		K20057		protein_coding;nonsense_mediated_decay;processed_transcript		0.69223	1.53958	0.444132	0.683395	0.166536	0.164395	0.00150797	0.234696	2.63814	1.39952
ENSMUSG00000014846	ENSMUST00000014990;ENSMUST00000177126;ENSMUST00000176419	GO:0001578(microtubule bundle formation);GO:0005737(cytoplasm);GO:0005856(cytoskeleton);GO:0005874(microtubule);GO:0007566(embryo implantation);GO:0015631(tubulin binding);GO:0032273(positive regulation of protein polymerization);GO:0046697(decidualization);GO:0046785(microtubule polymerization);GO:0048471(perinuclear region of cytoplasm);GO:0097427(microtubule bundle);GO:0097427(microtubule bund…				protein_coding		1.02142	2.76634	0.930985	0.431085	0.613457	0.725411	0.00150654	0.234696	2.66603	1.41469
ENSMUSG00000057137	ENSMUST00000123019;ENSMUST00000074949	GO:0003674(molecular_function);GO:0005575(cellular_component);GO:0008150(biological_process);GO:0016020(membrane);GO:0016021(integral component of membrane);GO:0016021(integral component of membrane)				processed_transcript;protein_coding		0.0594332	0.0138235	0.00738469	0.400104	0.223978	0.0523115	0.00152288	0.235516	0.119223	-3.06827
ENSMUSG00000035493	ENSMUST00000225600;ENSMUST00000223661;ENSMUST00000226024	GO:0001525(angiogenesis);GO:0002062(chondrocyte differentiation);GO:0005178(integrin binding);GO:0005201(extracellular matrix structural constituent);GO:0005515(protein binding);GO:0005518(collagen binding);GO:0005576(extracellular region);GO:0005604(basement membrane);GO:0005615(extracellular space);GO:0005802(trans-Golgi network);GO:0007155(cell adhesion);GO:0008283(cell population proliferatio…				nonsense_mediated_decay;retained_intron		0	0	0	0.0418254	0.0374145	0.0694099	0.00154115	0.235845	0.00201817	-8.95274
ENSMUSG00000020635	ENSMUST00000020964;ENSMUST00000219880	GO:0000413(protein peptidyl-prolyl isomerization);GO:0002027(regulation of heart rate);GO:0003755(peptidyl-prolyl cis-trans isomerase activity);GO:0005102(signaling receptor binding);GO:0005515(protein binding);GO:0005528(FK506 binding);GO:0005737(cytoplasm);GO:0006939(smooth muscle contraction);GO:0007204(positive regulation of cytosolic calcium ion concentration);GO:0009749(response to glucose)…		K09568	EC:5.2.1.8	protein_coding	R_MMU_382551(Transport_of_small_molecules);R_MMU_5576891(Cardiac_conduction);R_MMU_2672351(Stimuli_sensing_channels);R_MMU_5578775(Ion_homeostasis);R_MMU_397014(Muscle_contraction);R_MMU_983712(Ion_channel_transport)	3.30902	3.66324	2.94952	1.46816	1.95673	1.38899	0.00154431	0.235845	2.06108	1.0434
ENSMUSG00000053062	ENSMUST00000114195;ENSMUST00000098407	GO:0005178(integrin binding);GO:0005515(protein binding);GO:0005886(plasma membrane);GO:0005887(integral component of plasma membrane);GO:0005923(bicellular tight junction);GO:0007162(negative regulation of cell adhesion);GO:0007286(spermatid development);GO:0007520(myoblast fusion);GO:0009986(cell surface);GO:0016020(membrane);GO:0016021(integral component of membrane);GO:0030054(cell junction);…	04514(Cell adhesion molecules (CAMs));04530(Tight junction);04670(Leukocyte transendothelial migration);04670(Leukocyte transendothelial migration)	K06735		protein_coding	R_MMU_109582(Hemostasis);R_MMU_1474244(Extracellular_matrix_organization);R_MMU_202733(Cell_surface_interactions_at_the_vascular_wall);R_MMU_216083(Integrin_cell_surface_interactions)	0	0	0	0.0560647	0.0499134	0.00544931	0.00157747	0.239412	0.00269234	-8.53693
ENSMUSG00000034275	ENSMUST00000214357	GO:0005515(protein binding);GO:0005886(plasma membrane);GO:0007155(cell adhesion);GO:0007156(homophilic cell adhesion via plasma membrane adhesion molecules);GO:0007399(nervous system development);GO:0014069(postsynaptic density);GO:0016020(membrane);GO:0016021(integral component of membrane);GO:0019900(kinase binding);GO:0030054(cell junction);GO:0030425(dendrite);GO:0043005(neuron projection);G…		K22656		protein_coding		0	0	0	0.0148379	0.00577898	0.0153158	0.00163798	0.24267	0.00834896	-6.90419
ENSMUSG00000061983	ENSMUST00000218142;ENSMUST00000218107;ENSMUST00000220171;ENSMUST00000220070;ENSMUST00000218221;ENSMUST00000219783;ENSMUST00000073926;ENSMUST00000218185;ENSMUST00000217883	GO:0003735(structural constituent of ribosome);GO:0005840(ribosome);GO:0006412(translation);GO:0006412(translation)	03010(Ribosome);03010(Ribosome)	K02951		nonsense_mediated_decay;protein_coding;retained_intron		326.598	804.846	504.433	224.499	271.106	296.007	0.00162173	0.24267	2.06651	1.0472
ENSMUSG00000083424	ENSMUST00000121779					processed_pseudogene		42.9674	135.592	65.9487	29.1502	35.3737	44.1994	0.00163044	0.24267	2.24891	1.16922
ENSMUSG00000101452	ENSMUST00000190473					processed_pseudogene		0.665691	2.20157	1.17351	0.179399	0.523725	0.363977	0.00163866	0.24267	3.78668	1.92093
ENSMUSG00000095597	ENSMUST00000178147;ENSMUST00000187973					processed_transcript;transcribed_processed_pseudogene		563.452	1255.22	767.89	337.165	416.342	495.633	0.00165078	0.242993	2.07068	1.0501
ENSMUSG00000117972	ENSMUST00000236365					processed_pseudogene		2.18382	2.80693	2.79996	0.881726	1.40826	0.72185	0.0016735	0.244862	2.5867	1.37111
ENSMUSG00000064345	ENSMUST00000082396	GO:0005739(mitochondrion);GO:0005743(mitochondrial inner membrane);GO:0005747(mitochondrial respiratory chain complex I);GO:0006120(mitochondrial electron transport, NADH to ubiquinone);GO:0008137(NADH dehydrogenase (ubiquinone) activity);GO:0014069(postsynaptic density);GO:0016020(membrane);GO:0016021(integral component of membrane);GO:0016491(oxidoreductase activity);GO:0019901(protein kinase b…	00190(Oxidative phosphorylation);04714(Thermogenesis);04723(Retrograde endocannabinoid signaling);05012(Parkinson disease)	K03879	EC:7.1.1.2	protein_coding	R_MMU_1430728(Metabolism);R_MMU_6799198(Complex_I_biogenesis);R_MMU_611105(Respiratory_electron_transport);R_MMU_163200(Respiratory_electron_transport,_ATP_synthesis_by_chemiosmotic_coupling,_and_heat_production_by_uncoupling_proteins.);R_MMU_1428517(The_citric_acid_(TCA)_cycle_and_respiratory_electron_transport)	143.717	22.829	40.2625	669.67	159.28	124.848	0.00168384	0.244908	0.216826	-2.20539
ENSMUSG00000092203	ENSMUST00000174464;ENSMUST00000174714;ENSMUST00000173811;ENSMUST00000173070;ENSMUST00000174039;ENSMUST00000172501;ENSMUST00000174173;ENSMUST00000172531					retained_intron;lincRNA		49.5751	108.591	70.8463	36.2386	37.229	41.9917	0.00171492	0.247953	1.98349	0.988043
ENSMUSG00000064368	ENSMUST00000082419	GO:0005739(mitochondrion);GO:0008137(NADH dehydrogenase (ubiquinone) activity);GO:0016020(membrane);GO:0016021(integral component of membrane);GO:0016491(oxidoreductase activity);GO:0031966(mitochondrial membrane);GO:0035094(response to nicotine);GO:0042220(response to cocaine);GO:0042542(response to hydrogen peroxide);GO:0055114(oxidation-reduction process);GO:0070469(respirasome)	00190(Oxidative phosphorylation);04714(Thermogenesis);04723(Retrograde endocannabinoid signaling);05012(Parkinson disease)	K03884	EC:7.1.1.2	protein_coding	R_MMU_1430728(Metabolism);R_MMU_6799198(Complex_I_biogenesis);R_MMU_611105(Respiratory_electron_transport);R_MMU_163200(Respiratory_electron_transport,_ATP_synthesis_by_chemiosmotic_coupling,_and_heat_production_by_uncoupling_proteins.);R_MMU_1428517(The_citric_acid_(TCA)_cycle_and_respiratory_electron_transport)	250.451	33.6006	37.7548	805.116	292.522	266.837	0.0017409	0.248003	0.235847	-2.08408
ENSMUSG00000091449	ENSMUST00000165229					processed_pseudogene		11.0262	37.2244	19.2197	8.14393	9.49816	11.6288	0.00172635	0.248003	2.30503	1.20479
ENSMUSG00000094955	ENSMUST00000178135					processed_pseudogene		4.4164	14.1076	9.13805	1.82623	1.77527	3.38284	0.00174571	0.248003	3.96058	1.98571
ENSMUSG00000057751	ENSMUST00000030897;ENSMUST00000138945;ENSMUST00000142110	GO:0005509(calcium ion binding);GO:0005515(protein binding);GO:0005515(protein binding)				protein_coding;retained_intron		0.24721	0.454625	0.177829	0.0949353	0.149564	0.11125	0.00179011	0.250343	2.4727	1.30609
ENSMUSG00000082741	ENSMUST00000119573					processed_pseudogene		1.26099	2.47893	1.08669	0.218757	0.601219	0.318185	0.00177296	0.250343	4.2407	2.0843
ENSMUSG00000035458	ENSMUST00000132621;ENSMUST00000098859;ENSMUST00000126873;ENSMUST00000140424;ENSMUST00000154913	GO:0001570(vasculogenesis);GO:0001980(regulation of systemic arterial blood pressure by ischemic conditions);GO:0003009(skeletal muscle contraction);GO:0003779(actin binding);GO:0005737(cytoplasm);GO:0005861(troponin complex);GO:0006874(cellular calcium ion homeostasis);GO:0006936(muscle contraction);GO:0006937(regulation of muscle contraction);GO:0006940(regulation of smooth muscle contraction);…	04024(cAMP signaling pathway);04260(Cardiac muscle contraction);04261(Adrenergic signaling in cardiomyocytes);05410(Hypertrophic cardiomyopathy (HCM));05414(Dilated cardiomyopathy (DCM));05414(Dilated cardiomyopathy (DCM))	K12044		retained_intron;protein_coding	R_MMU_5576891(Cardiac_conduction);R_MMU_5578775(Ion_homeostasis);R_MMU_390522(Striated_Muscle_Contraction);R_MMU_397014(Muscle_contraction)	0.128022	0.107305	0.110003	0.0084952	0.000887744	0.0103944	0.00179292	0.250343	17.4609	4.12605
ENSMUSG00000021268	ENSMUST00000129245;ENSMUST00000143836;ENSMUST00000124106;ENSMUST00000143272;ENSMUST00000146701;ENSMUST00000166636					lincRNA		0	0.0148186	0.0120331	0.149655	0.107939	0.0816618	0.00182672	0.250763	0.079149	-3.65929
ENSMUSG00000081214	ENSMUST00000117444					processed_pseudogene		48.2417	151.309	76.3192	33.6394	41.6878	49.9567	0.00181079	0.250763	2.20196	1.13879
ENSMUSG00000032128	ENSMUST00000167089;ENSMUST00000171467;ENSMUST00000115038;ENSMUST00000170512;ENSMUST00000167216	GO:0005515(protein binding);GO:0005886(plasma membrane);GO:0007411(axon guidance);GO:0016199(axon midline choice point recognition);GO:0061642(chemoattraction of axon);GO:0071679(commissural neuron axon guidance);GO:0071679(commissural neuron axon guidance)	04360(Axon guidance);04360(Axon guidance)	K06755		retained_intron;protein_coding;nonsense_mediated_decay		0.0567698	0.0900615	0.110976	0	0.0178431	0.0218226	0.0018255	0.250763	6.4995	2.70033
ENSMUSG00000038717	ENSMUST00000216815;ENSMUST00000043675;ENSMUST00000216380;ENSMUST00000213999	GO:0000276(mitochondrial proton-transporting ATP synthase complex, coupling factor F(o));GO:0005739(mitochondrion);GO:0005743(mitochondrial inner membrane);GO:0005753(mitochondrial proton-transporting ATP synthase complex);GO:0006754(ATP biosynthetic process);GO:0006811(ion transport);GO:0008553(proton-exporting ATPase activity, phosphorylative mechanism);GO:0015078(proton transmembrane transport…	00190(Oxidative phosphorylation);04714(Thermogenesis);04714(Thermogenesis)	K02140		retained_intron;protein_coding;processed_transcript	R_MMU_1430728(Metabolism);R_MMU_163210(Formation_of_ATP_by_chemiosmotic_coupling);R_MMU_8949613(Cristae_formation);R_MMU_1852241(Organelle_biogenesis_and_maintenance);R_MMU_1592230(Mitochondrial_biogenesis);R_MMU_163200(Respiratory_electron_transport,_ATP_synthesis_by_chemiosmotic_coupling,_and_heat_production_by_uncoupling_proteins.);R_MMU_1428517(The_citric_acid_(TCA)_cycle_and_respiratory_elec…	12.3172	35.5829	20.7867	9.87998	10.3502	12.7111	0.00190942	0.260652	2.08513	1.06014
ENSMUSG00000070343	ENSMUST00000084614					processed_pseudogene		36.2602	90.4336	43.3596	20.901	24.199	33.7974	0.00198286	0.267686	2.15537	1.10794
ENSMUSG00000021622	ENSMUST00000022122	GO:0000166(nucleotide binding);GO:0003824(catalytic activity);GO:0004111(creatine kinase activity);GO:0005524(ATP binding);GO:0005739(mitochondrion);GO:0005743(mitochondrial inner membrane);GO:0006603(phosphocreatine metabolic process);GO:0016020(membrane);GO:0016301(kinase activity);GO:0016310(phosphorylation);GO:0016740(transferase activity);GO:0016772(transferase activity, transferring phospho…	00330(Arginine and proline metabolism)	K00933	EC:2.7.3.2	protein_coding	R_MMU_71288(Creatine_metabolism);R_MMU_1430728(Metabolism);R_MMU_71291(Metabolism_of_amino_acids_and_derivatives)	0.357569	0	0.120816	0	0	0	0.00197824	0.267686	1594.62	10.639
ENSMUSG00000024730	ENSMUST00000025636;ENSMUST00000187859	GO:0016020(membrane);GO:0016021(integral component of membrane);GO:0016021(integral component of membrane)		K22190		protein_coding;retained_intron		0.0467118	0	0	0.470786	0.202069	0.174884	0.00207316	0.270565	0.0551016	-4.18176
ENSMUSG00000058546	ENSMUST00000127270;ENSMUST00000144561;ENSMUST00000102483	GO:0000027(ribosomal large subunit assembly);GO:0003723(RNA binding);GO:0003735(structural constituent of ribosome);GO:0005515(protein binding);GO:0005634(nucleus);GO:0005840(ribosome);GO:0006412(translation);GO:0008150(biological_process);GO:0019843(rRNA binding);GO:0022625(cytosolic large ribosomal subunit);GO:0070180(large ribosomal subunit rRNA binding);GO:1904841(TORC2 complex binding);GO:19…	03010(Ribosome);03010(Ribosome)	K02893		retained_intron;protein_coding	R_MMU_975957(Nonsense_Mediated_Decay_(NMD)_enhanced_by_the_Exon_Junction_Complex_(EJC));R_MMU_1799339(SRP_dependent_cotranslational_protein_targeting_to_membrane);R_MMU_975956(Nonsense_Mediated_Decay_(NMD)_independent_of_the_Exon_Junction_Complex_(EJC));R_MMU_72766(Translation);R_MMU_72689(Formation_of_a_pool_of_free_40S_subunits);R_MMU_72737(Cap_dependent_Translation_Initiation);R_MMU_392499(Met…	1303.2	2290.84	1832.41	865.482	842.365	1131.77	0.00206149	0.270565	1.91098	0.934311
ENSMUSG00000063457	ENSMUST00000068408;ENSMUST00000062674	GO:0000028(ribosomal small subunit assembly);GO:0000056(ribosomal small subunit export from nucleus);GO:0003723(RNA binding);GO:0003735(structural constituent of ribosome);GO:0005515(protein binding);GO:0005654(nucleoplasm);GO:0005840(ribosome);GO:0006364(rRNA processing);GO:0006412(translation);GO:0015935(small ribosomal subunit);GO:0022627(cytosolic small ribosomal subunit);GO:0042274(ribosomal…	03010(Ribosome);03010(Ribosome)	K02958		protein_coding	R_MMU_975957(Nonsense_Mediated_Decay_(NMD)_enhanced_by_the_Exon_Junction_Complex_(EJC));R_MMU_1799339(SRP_dependent_cotranslational_protein_targeting_to_membrane);R_MMU_975956(Nonsense_Mediated_Decay_(NMD)_independent_of_the_Exon_Junction_Complex_(EJC));R_MMU_72766(Translation);R_MMU_72689(Formation_of_a_pool_of_free_40S_subunits);R_MMU_72737(Cap_dependent_Translation_Initiation);R_MMU_392499(Met…	2287.61	6755.28	3588.39	1551.56	1866.72	2473.53	0.00205949	0.270565	2.14387	1.10022
ENSMUSG00000059835	ENSMUST00000079960					processed_pseudogene		5.01077	12.6833	7.94877	2.58076	3.84076	4.78081	0.0020817	0.270565	2.28906	1.19476
ENSMUSG00000073430	ENSMUST00000231631;ENSMUST00000231411;ENSMUST00000151398;ENSMUST00000231774;ENSMUST00000231950					lincRNA		0.021155	0.129759	0.14677	0.0350852	0.0148277	0.0129656	0.00204744	0.270565	4.73427	2.24314
ENSMUSG00000106022	ENSMUST00000198374					TEC		0.471625	0.131686	2.9777	0.14073	0.407291	0.156776	0.00204156	0.270565	5.08091	2.34509
ENSMUSG00000080054	ENSMUST00000116168					processed_pseudogene		0.759556	1.31459	0.694358	0.123967	0.096379	0.305856	0.0020274	0.270565	5.2613	2.39542
ENSMUSG00000023043	ENSMUST00000023803	GO:0005198(structural molecule activity);GO:0005515(protein binding);GO:0005615(extracellular space);GO:0005634(nucleus);GO:0005730(nucleolus);GO:0005737(cytoplasm);GO:0005815(microtubule organizing center);GO:0005829(cytosol);GO:0005882(intermediate filament);GO:0005886(plasma membrane);GO:0009897(external side of plasma membrane);GO:0016363(nuclear matrix);GO:0032991(protein-containing complex)…	04915(Estrogen signaling pathway)	K07604		protein_coding	R_MMU_6805567(Keratinization);R_MMU_6809371(Formation_of_the_cornified_envelope);R_MMU_1266738(Developmental_Biology)	0	0	0	0.113289	0.216843	0.060921	0.00216371	0.271538	0.000767159	-10.3482
ENSMUSG00000040797	ENSMUST00000129815	GO:0005086(ARF guanyl-nucleotide exchange factor activity);GO:0005515(protein binding);GO:0005654(nucleoplasm);GO:0005737(cytoplasm);GO:0005829(cytosol);GO:0014069(postsynaptic density);GO:0030036(actin cytoskeleton organization);GO:0030054(cell junction);GO:0032012(regulation of ARF protein signal transduction);GO:0045202(synapse);GO:0045211(postsynaptic membrane);GO:0050808(synapse organization…	04144(Endocytosis)	K12495		nonsense_mediated_decay		0	0	0	0.0212403	0.00700716	0.0137262	0.00220264	0.271538	0.00714734	-7.12838
ENSMUSG00000064349	ENSMUST00000082400					Mt_tRNA		12.4134	5.69595	1.09697	101.785	26.4859	14.1333	0.00212754	0.271538	0.134872	-2.89033
ENSMUSG00000028255	ENSMUST00000029919;ENSMUST00000198832	GO:0005229(intracellular calcium activated chloride channel activity);GO:0005254(chloride channel activity);GO:0005576(extracellular region);GO:0005615(extracellular space);GO:0005887(integral component of plasma membrane);GO:0005902(microvillus);GO:0006508(proteolysis);GO:0006811(ion transport);GO:0006816(calcium ion transport);GO:0006821(chloride transport);GO:0008233(peptidase activity);GO:000…	04924(Renin secretion);04972(Pancreatic secretion);04972(Pancreatic secretion)	K05027		protein_coding;processed_transcript	R_MMU_382551(Transport_of_small_molecules);R_MMU_2672351(Stimuli_sensing_channels);R_MMU_983712(Ion_channel_transport)	0.278976	0.0929717	0.144194	0.826831	0.551119	0.637686	0.00221125	0.271538	0.256069	-1.9654
ENSMUSG00000072692	ENSMUST00000100847;ENSMUST00000201888;ENSMUST00000124641		03010(Ribosome);03010(Ribosome)	K02922		processed_transcript;transcribed_processed_pseudogene		139.917	262.649	193.8	76.839	101.429	122.798	0.00221123	0.271538	1.98085	0.986119
ENSMUSG00000055632	ENSMUST00000113532;ENSMUST00000142448;ENSMUST00000141294	GO:0005201(extracellular matrix structural constituent);GO:0005509(calcium ion binding);GO:0005576(extracellular region);GO:0005604(basement membrane);GO:0005615(extracellular space);GO:0005938(cell cortex);GO:0030054(cell junction);GO:0031012(extracellular matrix);GO:0032154(cleavage furrow);GO:0050896(response to stimulus);GO:0062023(collagen-containing extracellular matrix);GO:0062023(collagen…		K17341		protein_coding;processed_transcript;retained_intron		0.314344	0.43955	0.493596	0.167305	0.14025	0.277652	0.00217907	0.271538	2.1317	1.09201
ENSMUSG00000090137	ENSMUST00000140679;ENSMUST00000129909;ENSMUST00000125184;ENSMUST00000127793;ENSMUST00000081940;ENSMUST00000135446;ENSMUST00000165126;ENSMUST00000124967	GO:0003735(structural constituent of ribosome);GO:0005515(protein binding);GO:0005634(nucleus);GO:0005654(nucleoplasm);GO:0005737(cytoplasm);GO:0005829(cytosol);GO:0005840(ribosome);GO:0006412(translation);GO:0015935(small ribosomal subunit);GO:0016567(protein ubiquitination);GO:0019941(modification-dependent protein catabolic process);GO:0022625(cytosolic large ribosomal subunit);GO:0022627(cyto…	03010(Ribosome);03010(Ribosome)	K02927		protein_coding;retained_intron	R_MMU_5668541(TNFR2_non_canonical_NF_kB_pathway);R_MMU_5654727(Negative_regulation_of_FGFR2_signaling);R_MMU_204998(Cell_death_signalling_via_NRAGE,_NRIF_and_NADE);R_MMU_5675482(Regulation_of_necroptotic_cell_death);R_MMU_5654743(Signaling_by_FGFR4);R_MMU_975957(Nonsense_Mediated_Decay_(NMD)_enhanced_by_the_Exon_Junction_Complex_(EJC));R_MMU_68949(Orc1_removal_from_chromatin);R_MMU_9010553(Regula…	691.941	2299.74	1176.73	501.468	604.642	808.133	0.00213965	0.271538	2.17758	1.12272
ENSMUSG00000057322	ENSMUST00000106602;ENSMUST00000077915;ENSMUST00000106599;ENSMUST00000082092	GO:0001501(skeletal system development);GO:0001503(ossification);GO:0002181(cytoplasmic translation);GO:0003735(structural constituent of ribosome);GO:0005840(ribosome);GO:0006412(translation);GO:0006417(regulation of translation);GO:0007605(sensory perception of sound);GO:0014069(postsynaptic density);GO:0022618(ribonucleoprotein complex assembly);GO:0022625(cytosolic large ribosomal subunit);GO…	03010(Ribosome);03010(Ribosome)	K02923		protein_coding	R_MMU_975957(Nonsense_Mediated_Decay_(NMD)_enhanced_by_the_Exon_Junction_Complex_(EJC));R_MMU_1799339(SRP_dependent_cotranslational_protein_targeting_to_membrane);R_MMU_975956(Nonsense_Mediated_Decay_(NMD)_independent_of_the_Exon_Junction_Complex_(EJC));R_MMU_72766(Translation);R_MMU_72689(Formation_of_a_pool_of_free_40S_subunits);R_MMU_72737(Cap_dependent_Translation_Initiation);R_MMU_392499(Met…	477.546	1593.22	762.056	314.504	432.068	539.87	0.00216424	0.271538	2.20206	1.13885
ENSMUSG00000066068	ENSMUST00000118269					processed_pseudogene		4.62688	19.8155	8.35648	2.60158	4.90212	5.13115	0.00222103	0.271538	2.5959	1.37624
ENSMUSG00000036185	ENSMUST00000173211;ENSMUST00000174037;ENSMUST00000040151;ENSMUST00000174117	GO:0003674(molecular_function);GO:0005575(cellular_component);GO:0008150(biological_process);GO:0008150(biological_process)				retained_intron;nonsense_mediated_decay;protein_coding		1.2595	2.75292	1.23275	0.444456	0.670365	0.837782	0.00221433	0.271538	2.68624	1.42559
ENSMUSG00000083911	ENSMUST00000118982					processed_pseudogene		1.35256	6.34904	1.9789	1.4817	0.873365	0.924632	0.00222253	0.271538	2.95165	1.56152
ENSMUSG00000090489	ENSMUST00000096427					processed_pseudogene		1.15871	0.792463	1.01567	0.23477	0.379998	0.316227	0.00212741	0.271538	3.18675	1.67209
ENSMUSG00000101939	ENSMUST00000188299					unprocessed_pseudogene		30.4601	5.54493	5.37903	180.619	28.5534	20.4142	0.0022429	0.271788	0.180254	-2.47189
ENSMUSG00000023046	ENSMUST00000023807	GO:0000187(activation of MAPK activity);GO:0001968(fibronectin binding);GO:0005201(extracellular matrix structural constituent);GO:0005520(insulin-like growth factor binding);GO:0005576(extracellular region);GO:0005615(extracellular space);GO:0005737(cytoplasm);GO:0005794(Golgi apparatus);GO:0016477(cell migration);GO:0019838(growth factor binding);GO:0031994(insulin-like growth factor I binding)…				protein_coding	R_MMU_392499(Metabolism_of_proteins);R_MMU_381426(Regulation_of_Insulin_like_Growth_Factor_(IGF)_transport_and_uptake_by_Insulin_like_Growth_Factor_Binding_Proteins_(IGFBPs))	32.9076	102.491	55.2164	25.127	28.8032	36.2873	0.00225795	0.271788	2.11284	1.07918
ENSMUSG00000082746	ENSMUST00000121980					processed_pseudogene		1.56929	1.86721	1.11755	0.26718	0.137901	0.640051	0.0022572	0.271788	4.3574	2.12347
ENSMUSG00000050520	ENSMUST00000049697	GO:0005198(structural molecule activity);GO:0005515(protein binding);GO:0005886(plasma membrane);GO:0005923(bicellular tight junction);GO:0007155(cell adhesion);GO:0016020(membrane);GO:0016021(integral component of membrane);GO:0016323(basolateral plasma membrane);GO:0016327(apicolateral plasma membrane);GO:0016338(calcium-independent cell-cell adhesion via plasma membrane cell-adhesion molecules…	04514(Cell adhesion molecules (CAMs));04530(Tight junction);04670(Leukocyte transendothelial migration);05160(Hepatitis C)	K06087		protein_coding		0	0	0	0.069368	0.089419	0.069248	0.00235782	0.281986	0.00131559	-9.57008
ENSMUSG00000075266	ENSMUST00000216853;ENSMUST00000099985	GO:0000278(mitotic cell cycle);GO:0000775(chromosome, centromeric region);GO:0000776(kinetochore);GO:0000777(condensed chromosome kinetochore);GO:0003674(molecular_function);GO:0003677(DNA binding);GO:0005634(nucleus);GO:0005654(nucleoplasm);GO:0005694(chromosome);GO:0005730(nucleolus);GO:0007049(cell cycle);GO:0007059(chromosome segregation);GO:0016363(nuclear matrix);GO:0046982(protein heterodi…				protein_coding	R_MMU_774815(Nucleosome_assembly);R_MMU_73886(Chromosome_Maintenance);R_MMU_1640170(Cell_Cycle);R_MMU_606279(Deposition_of_new_CENPA_containing_nucleosomes_at_the_centromere)	1.61629	4.69784	2.68957	1.39873	1.71961	1.30846	0.0023773	0.281986	2.03391	1.02426
ENSMUSG00000074578	ENSMUST00000189909;ENSMUST00000143587;ENSMUST00000136378;ENSMUST00000238277;ENSMUST00000125841;ENSMUST00000145859					antisense;retained_intron		106.155	276.85	139.727	63.4303	87.567	100.743	0.0023699	0.281986	2.07647	1.05413
ENSMUSG00000118135	ENSMUST00000235889	GO:0008168(methyltransferase activity);GO:0016279(protein-lysine N-methyltransferase activity);GO:0016740(transferase activity);GO:0018022(peptidyl-lysine methylation);GO:0031966(mitochondrial membrane);GO:0032259(methylation)				protein_coding		0	0	0	0	0.280931	0.612783	0.00243513	0.287452	0.000335678	-11.5406
ENSMUSG00000025497	ENSMUST00000080654;ENSMUST00000167263	GO:0005509(calcium ion binding);GO:0005886(plasma membrane);GO:0005887(integral component of plasma membrane);GO:0005905(clathrin-coated pit);GO:0007155(cell adhesion);GO:0007156(homophilic cell adhesion via plasma membrane adhesion molecules);GO:0008013(beta-catenin binding);GO:0016020(membrane);GO:0016021(integral component of membrane);GO:0016324(apical plasma membrane);GO:0030154(cell differe…		K16505		protein_coding		0	0	0.0163446	0.152451	0.203068	0.0769988	0.00247924	0.291251	0.0377895	-4.72587
ENSMUSG00000057863	ENSMUST00000080492	GO:0002181(cytoplasmic translation);GO:0003735(structural constituent of ribosome);GO:0005730(nucleolus);GO:0005840(ribosome);GO:0006412(translation);GO:0022625(cytosolic large ribosomal subunit);GO:0042788(polysomal ribosome)	03010(Ribosome)	K02920		protein_coding		1415.95	5433.8	2339.37	1130.26	1282.56	1782.15	0.00251902	0.29384	2.19051	1.13127
ENSMUSG00000116097	ENSMUST00000229702					lincRNA		2.58578	10.9577	4.75571	1.96721	2.36171	2.86267	0.00252533	0.29384	2.54453	1.3474
ENSMUSG00000060377	ENSMUST00000081987	GO:0003735(structural constituent of ribosome);GO:0005840(ribosome);GO:0006412(translation);GO:0022625(cytosolic large ribosomal subunit)				protein_coding	R_MMU_975957(Nonsense_Mediated_Decay_(NMD)_enhanced_by_the_Exon_Junction_Complex_(EJC));R_MMU_1799339(SRP_dependent_cotranslational_protein_targeting_to_membrane);R_MMU_975956(Nonsense_Mediated_Decay_(NMD)_independent_of_the_Exon_Junction_Complex_(EJC));R_MMU_72766(Translation);R_MMU_72689(Formation_of_a_pool_of_free_40S_subunits);R_MMU_72737(Cap_dependent_Translation_Initiation);R_MMU_392499(Met…	13.6956	38.8034	22.2843	8.8816	10.7053	14.9881	0.00255206	0.295543	2.16293	1.11299
ENSMUSG00000108959	ENSMUST00000207756					TEC		0	0	0	0.221875	0.030313	0.095195	0.00258828	0.295763	0.0008636	-10.1773
ENSMUSG00000041444	ENSMUST00000174641	GO:0000139(Golgi membrane);GO:0001650(fibrillar center);GO:0005096(GTPase activator activity);GO:0005515(protein binding);GO:0005654(nucleoplasm);GO:0005737(cytoplasm);GO:0005768(endosome);GO:0005783(endoplasmic reticulum);GO:0005789(endoplasmic reticulum membrane);GO:0005794(Golgi apparatus);GO:0005938(cell cortex);GO:0007165(signal transduction);GO:0007264(small GTPase mediated signal transduct…		K20647		protein_coding	R_MMU_8980692(RHOA_GTPase_cycle);R_MMU_9013405(RHOD_GTPase_cycle);R_MMU_9013423(RAC3_GTPase_cycle);R_MMU_9012999(RHO_GTPase_cycle);R_MMU_9013409(RHOJ_GTPase_cycle);R_MMU_9013404(RAC2_GTPase_cycle);R_MMU_9035034(RHOF_GTPase_cycle);R_MMU_9013106(RHOC_GTPase_cycle);R_MMU_9013026(RHOB_GTPase_cycle);R_MMU_9716542(Signaling_by_Rho_GTPases,_Miro_GTPases_and_RHOBTB3);R_MMU_9013148(CDC42_GTPase_cycle);R_M…	0	0	0	0.021808	0.0030123	0.00886631	0.00258828	0.295763	0.00890561	-6.81107
ENSMUSG00000074129	ENSMUST00000150350;ENSMUST00000209812;ENSMUST00000210073;ENSMUST00000210967;ENSMUST00000210792;ENSMUST00000209927;ENSMUST00000209711;ENSMUST00000209212;ENSMUST00000210191;ENSMUST00000209967;ENSMUST00000209626;ENSMUST00000209815;ENSMUST00000210918;ENSMUST00000211438;ENSMUST00000210134;ENSMUST00000209965	GO:0003729(mRNA binding);GO:0003735(structural constituent of ribosome);GO:0005840(ribosome);GO:0006412(translation);GO:0006417(regulation of translation);GO:0015934(large ribosomal subunit);GO:0016020(membrane);GO:0016021(integral component of membrane);GO:0017148(negative regulation of translation);GO:0022625(cytosolic large ribosomal subunit);GO:0032496(response to lipopolysaccharide);GO:00425…	03010(Ribosome);03010(Ribosome)	K02872		protein_coding;nonsense_mediated_decay;retained_intron;processed_transcript	R_MMU_975957(Nonsense_Mediated_Decay_(NMD)_enhanced_by_the_Exon_Junction_Complex_(EJC));R_MMU_1799339(SRP_dependent_cotranslational_protein_targeting_to_membrane);R_MMU_975956(Nonsense_Mediated_Decay_(NMD)_independent_of_the_Exon_Junction_Complex_(EJC));R_MMU_72766(Translation);R_MMU_72689(Formation_of_a_pool_of_free_40S_subunits);R_MMU_72737(Cap_dependent_Translation_Initiation);R_MMU_392499(Met…	1035.01	4139.62	1707.39	771.668	945.666	1359.73	0.00259027	0.295763	2.23655	1.16128
ENSMUSG00000095315	ENSMUST00000238230	GO:0003674(molecular_function);GO:0003676(nucleic acid binding);GO:0005575(cellular_component);GO:0006355(regulation of transcription, DNA-templated);GO:0008150(biological_process);GO:0046872(metal ion binding)				protein_coding		1.7018	0.287638	0.644816	3.6387	3.40921	2.09534	0.00275403	0.298055	0.288109	-1.79531
ENSMUSG00000079283	ENSMUST00000112025;ENSMUST00000195075;ENSMUST00000193374	GO:0003674(molecular_function);GO:0005575(cellular_component);GO:0008150(biological_process);GO:0008150(biological_process)				protein_coding;retained_intron;nonsense_mediated_decay		4.92466	11.007	5.89124	3.80843	3.93546	3.58213	0.00267552	0.298055	1.92679	0.946203
ENSMUSG00000003873	ENSMUST00000211365;ENSMUST00000033093;ENSMUST00000210392;ENSMUST00000211615;ENSMUST00000210019	GO:0001541(ovarian follicle development);GO:0001764(neuron migration);GO:0001776(leukocyte homeostasis);GO:0001777(T cell homeostatic proliferation);GO:0001782(B cell homeostasis);GO:0001783(B cell apoptotic process);GO:0001822(kidney development);GO:0001836(release of cytochrome c from mitochondria);GO:0001844(protein insertion into mitochondrial membrane involved in apoptotic signaling pathway)…	01521(EGFR tyrosine kinase inhibitor resistance);01522(Endocrine resistance);01524(Platinum drug resistance);04071(Sphingolipid signaling pathway);04115(p53 signaling pathway);04141(Protein processing in endoplasmic reticulum);04210(Apoptosis);04211(Longevity regulating pathway);04215(Apoptosis - multiple species);04217(Necroptosis);04722(Neurotrophin signaling pathway);04932(Non-alcoholic fatty …	K02159		protein_coding;retained_intron	R_MMU_111457(Release_of_apoptotic_factors_from_the_mitochondria);R_MMU_5218859(Regulated_Necrosis);R_MMU_5357801(Programmed_Cell_Death);R_MMU_6804114(TP53_Regulates_Transcription_of_Genes_Involved_in_G2_Cell_Cycle_Arrest);R_MMU_73857(RNA_Polymerase_II_Transcription);R_MMU_5620971(Pyroptosis);R_MMU_212436(Generic_Transcription_Pathway);R_MMU_111471(Apoptotic_factor_mediated_response);R_MMU_3700989…	94.4919	287.646	129.637	81.7118	79.619	94.0436	0.00278187	0.298055	2.00402	1.0029
ENSMUSG00000044080	ENSMUST00000060738;ENSMUST00000107340	GO:0000122(negative regulation of transcription by RNA polymerase II);GO:0005509(calcium ion binding);GO:0005634(nucleus);GO:0005737(cytoplasm);GO:0008016(regulation of heart contraction);GO:0016529(sarcoplasmic reticulum);GO:0030018(Z disc);GO:0031430(M band);GO:0031672(A band);GO:0031674(I band);GO:0042802(identical protein binding);GO:0042803(protein homodimerization activity);GO:0043005(neuro…				protein_coding	R_MMU_168898(Toll_like_Receptor_Cascades);R_MMU_168256(Immune_System);R_MMU_168249(Innate_Immune_System);R_MMU_5686938(Regulation_of_TLR_by_endogenous_ligand)	47.0672	169.184	77.1212	50.336	39.291	53.6336	0.00284037	0.298055	2.04782	1.03409
ENSMUSG00000024953	ENSMUST00000145300;ENSMUST00000238095;ENSMUST00000025904;ENSMUST00000149261;ENSMUST00000173091	GO:0001016(RNA polymerase III regulatory region DNA binding);GO:0004601(peroxidase activity);GO:0005102(signaling receptor binding);GO:0005515(protein binding);GO:0005634(nucleus);GO:0005737(cytoplasm);GO:0005739(mitochondrion);GO:0005777(peroxisome);GO:0005782(peroxisomal matrix);GO:0005829(cytosol);GO:0006915(apoptotic process);GO:0006979(response to oxidative stress);GO:0008379(thioredoxin per…	04146(Peroxisome);04146(Peroxisome)	K11187	EC:1.11.1.15	retained_intron;protein_coding	R_MMU_9711123(Cellular_response_to_chemical_stress);R_MMU_2262752(Cellular_responses_to_stress);R_MMU_73857(RNA_Polymerase_II_Transcription);R_MMU_212436(Generic_Transcription_Pathway);R_MMU_8953897(Cellular_responses_to_external_stimuli);R_MMU_3700989(Transcriptional_Regulation_by_TP53);R_MMU_5628897(TP53_Regulates_Metabolic_Genes);R_MMU_74160(Gene_expression_(Transcription));R_MMU_3299685(Detox…	86.4173	252.764	121.006	58.9569	72.8895	91.3206	0.00281977	0.298055	2.06208	1.0441
ENSMUSG00000075702	ENSMUST00000123677;ENSMUST00000131865;ENSMUST00000094469	GO:0005737(cytoplasm);GO:0005783(endoplasmic reticulum);GO:0005788(endoplasmic reticulum lumen);GO:0005794(Golgi apparatus);GO:0010269(response to selenium ion);GO:0016491(oxidoreductase activity);GO:0035264(multicellular organism growth);GO:0035934(corticosterone secretion);GO:0042445(hormone metabolic process);GO:0048471(perinuclear region of cytoplasm);GO:0055114(oxidation-reduction process);G…				processed_transcript;protein_coding		26.0097	90.2651	40.0143	21.7072	24.6497	28.9717	0.00289738	0.298055	2.07477	1.05295
ENSMUSG00000050708	ENSMUST00000094434;ENSMUST00000211694;ENSMUST00000210375;ENSMUST00000210106;ENSMUST00000211500	GO:0006826(iron ion transport);GO:0006879(cellular iron ion homeostasis);GO:0008199(ferric iron binding);GO:0046872(metal ion binding);GO:0046872(metal ion binding)	04216(Ferroptosis);04217(Necroptosis);04978(Mineral absorption);04978(Mineral absorption)	K13625		protein_coding;retained_intron;processed_transcript;nonsense_mediated_decay		2438.76	7235.28	5080.17	1755.9	2347.54	3007.52	0.00284808	0.298055	2.07486	1.05301
ENSMUSG00000060639	ENSMUST00000102977	GO:0000228(nuclear chromosome);GO:0000786(nucleosome);GO:0000788(nuclear nucleosome);GO:0003677(DNA binding);GO:0005515(protein binding);GO:0005634(nucleus);GO:0005654(nucleoplasm);GO:0005694(chromosome);GO:0006334(nucleosome assembly);GO:0006335(DNA replication-dependent nucleosome assembly);GO:0006336(DNA replication-independent nucleosome assembly);GO:0006352(DNA-templated transcription, initi…	05034(Alcoholism);05203(Viral carcinogenesis);05322(Systemic lupus erythematosus)	K11254		protein_coding	R_MMU_2299718(Condensation_of_Prophase_Chromosomes);R_MMU_774815(Nucleosome_assembly);R_MMU_2559582(Senescence_Associated_Secretory_Phenotype_(SASP));R_MMU_5250913(Positive_epigenetic_regulation_of_rRNA_expression);R_MMU_4551638(SUMOylation_of_chromatin_organization_proteins);R_MMU_2559580(Oxidative_Stress_Induced_Senescence);R_MMU_427359(SIRT1_negatively_regulates_rRNA_expression);R_MMU_69620(Ce…	13.9979	41.5255	38.2166	11.0266	18.0158	15.8791	0.0028833	0.298055	2.08675	1.06126
ENSMUSG00000086841	ENSMUST00000131787					processed_transcript		546.778	1666.35	733.26	365.792	447.934	590.16	0.00281096	0.298055	2.09874	1.06952
ENSMUSG00000087590	ENSMUST00000146010;ENSMUST00000179138					lincRNA		40.717	145.351	71.1261	31.925	43.7944	46.2051	0.00286473	0.298055	2.10946	1.07687
ENSMUSG00000061451	ENSMUST00000143677;ENSMUST00000140389;ENSMUST00000151413;ENSMUST00000077066;ENSMUST00000136372	GO:0003674(molecular_function);GO:0005575(cellular_component);GO:0008150(biological_process);GO:0016020(membrane);GO:0016021(integral component of membrane);GO:0016021(integral component of membrane)				processed_transcript;protein_coding		0.500878	0.953302	0.67169	0.296442	0.31853	0.392285	0.00283001	0.298055	2.11055	1.07762
ENSMUSG00000104960	ENSMUST00000196466;ENSMUST00000198509;ENSMUST00000199645					lincRNA;retained_intron		23.4626	81.9596	37.3873	17.8341	22.1567	27.3121	0.0028969	0.298055	2.12189	1.08535
ENSMUSG00000040952	ENSMUST00000108430;ENSMUST00000129847;ENSMUST00000138662;ENSMUST00000108428;ENSMUST00000153451;ENSMUST00000108429;ENSMUST00000156372;ENSMUST00000124035;ENSMUST00000130335;ENSMUST00000146004	GO:0000028(ribosomal small subunit assembly);GO:0000462(maturation of SSU-rRNA from tricistronic rRNA transcript (SSU-rRNA, 5.8S rRNA, LSU-rRNA));GO:0002548(monocyte chemotaxis);GO:0003723(RNA binding);GO:0003735(structural constituent of ribosome);GO:0005654(nucleoplasm);GO:0005730(nucleolus);GO:0005737(cytoplasm);GO:0005829(cytosol);GO:0005840(ribosome);GO:0006364(rRNA processing);GO:0006412(tr…	03010(Ribosome);03010(Ribosome)	K02966		protein_coding;nonsense_mediated_decay;retained_intron;processed_transcript	R_MMU_975957(Nonsense_Mediated_Decay_(NMD)_enhanced_by_the_Exon_Junction_Complex_(EJC));R_MMU_1799339(SRP_dependent_cotranslational_protein_targeting_to_membrane);R_MMU_975956(Nonsense_Mediated_Decay_(NMD)_independent_of_the_Exon_Junction_Complex_(EJC));R_MMU_72766(Translation);R_MMU_72689(Formation_of_a_pool_of_free_40S_subunits);R_MMU_72737(Cap_dependent_Translation_Initiation);R_MMU_392499(Met…	257.603	843.7	472.109	170.771	241.321	321.665	0.00282162	0.298055	2.14432	1.10052
ENSMUSG00000068396	ENSMUST00000121998		03010(Ribosome)	K02915		processed_pseudogene		96.0275	357.323	162.02	70.357	104.144	110.792	0.00273011	0.298055	2.15698	1.10901
ENSMUSG00000037563	ENSMUST00000082134;ENSMUST00000152918;ENSMUST00000155805	GO:0000462(maturation of SSU-rRNA from tricistronic rRNA transcript (SSU-rRNA, 5.8S rRNA, LSU-rRNA));GO:0003723(RNA binding);GO:0003735(structural constituent of ribosome);GO:0005840(ribosome);GO:0006364(rRNA processing);GO:0006412(translation);GO:0015935(small ribosomal subunit);GO:0022627(cytosolic small ribosomal subunit);GO:0042274(ribosomal small subunit biogenesis);GO:1990830(cellular respo…	03010(Ribosome);03010(Ribosome)	K02960		protein_coding;retained_intron	R_MMU_975957(Nonsense_Mediated_Decay_(NMD)_enhanced_by_the_Exon_Junction_Complex_(EJC));R_MMU_1799339(SRP_dependent_cotranslational_protein_targeting_to_membrane);R_MMU_975956(Nonsense_Mediated_Decay_(NMD)_independent_of_the_Exon_Junction_Complex_(EJC));R_MMU_72766(Translation);R_MMU_72689(Formation_of_a_pool_of_free_40S_subunits);R_MMU_72737(Cap_dependent_Translation_Initiation);R_MMU_392499(Met…	1363.73	5150.2	2425.74	1029.76	1238.87	1822.92	0.00280681	0.298055	2.18491	1.12757
ENSMUSG00000105397	ENSMUST00000197550					processed_pseudogene		2.25824	2.94471	3.06894	1.17329	1.14024	1.17777	0.00272428	0.298055	2.36928	1.24445
ENSMUSG00000069307	ENSMUST00000110469;ENSMUST00000091749	GO:0000786(nucleosome);GO:0002227(innate immune response in mucosa);GO:0003677(DNA binding);GO:0005615(extracellular space);GO:0005634(nucleus);GO:0005654(nucleoplasm);GO:0005694(chromosome);GO:0005829(cytosol);GO:0006334(nucleosome assembly);GO:0008150(biological_process);GO:0019731(antibacterial humoral response);GO:0019899(enzyme binding);GO:0032991(protein-containing complex);GO:0042802(ident…	05034(Alcoholism);05203(Viral carcinogenesis);05322(Systemic lupus erythematosus);05322(Systemic lupus erythematosus)	K11252		nonsense_mediated_decay;protein_coding		0.782256	0.893689	1.55503	0.281414	0.515757	0.538661	0.00267086	0.298055	2.4187	1.27423
ENSMUSG00000105879	ENSMUST00000198872					processed_pseudogene		49.3471	400.167	97.2867	48.4389	66.9151	96.0973	0.00264608	0.298055	2.58594	1.37069
ENSMUSG00000061272	ENSMUST00000117690					processed_pseudogene		4.07898	11.7517	5.30475	1.30219	3.29891	3.32888	0.00290309	0.298055	2.66525	1.41427
ENSMUSG00000092837	ENSMUST00000175096					ribozyme		0.474702	2.56766	0.906867	0	0.4019	0.207208	0.00271708	0.298055	6.48363	2.6968
ENSMUSG00000085255	ENSMUST00000140736					antisense		0.330879	0.592956	0.173135	0	0	0.0632	0.00275633	0.298055	17.3571	4.11746
ENSMUSG00000110350	ENSMUST00000209541					TEC		60.3843	0.744299	3.90157	0.55741	2.32003	0.5551	0.0028183	0.298055	18.9452	4.24376
ENSMUSG00000086212	ENSMUST00000144232					lincRNA		0.0753583	0.0464092	0.0154685	0	0	0	0.0027438	0.298055	457.454	8.83748
ENSMUSG00000034792	ENSMUST00000147908;ENSMUST00000043709	GO:0000166(nucleotide binding);GO:0001508(action potential);GO:0001664(G protein-coupled receptor binding);GO:0003924(GTPase activity);GO:0005525(GTP binding);GO:0005834(heterotrimeric G-protein complex);GO:0007165(signal transduction);GO:0007186(G protein-coupled receptor signaling pathway);GO:0007188(adenylate cyclase-modulating G protein-coupled receptor signaling pathway);GO:0007200(phospholi…	04020(Calcium signaling pathway);04926(Relaxin signaling pathway);05142(Chagas disease (American trypanosomiasis));05146(Amoebiasis);05146(Amoebiasis)	K04637		retained_intron;protein_coding	R_MMU_163685(Integration_of_energy_metabolism);R_MMU_112040(G_protein_mediated_events);R_MMU_456926(Thrombin_signalling_through_proteinase_activated_receptors_(PARs));R_MMU_109582(Hemostasis);R_MMU_1430728(Metabolism);R_MMU_392518(Signal_amplification);R_MMU_76002(Platelet_activation,_signaling_and_aggregation);R_MMU_391251(Protein_folding);R_MMU_392499(Metabolism_of_proteins);R_MMU_390466(Chaper…	0	0.0737409	0.131233	0	0	0	0.00280368	0.298055	683.248	9.41626
ENSMUSG00000062683	ENSMUST00000185641;ENSMUST00000075630;ENSMUST00000187160;ENSMUST00000186952	GO:0000276(mitochondrial proton-transporting ATP synthase complex, coupling factor F(o));GO:0005739(mitochondrion);GO:0006811(ion transport);GO:0008289(lipid binding);GO:0015078(proton transmembrane transporter activity);GO:0015986(ATP synthesis coupled proton transport);GO:0016020(membrane);GO:0016021(integral component of membrane);GO:0022834(ligand-gated channel activity);GO:0031966(mitochondr…	00190(Oxidative phosphorylation);04714(Thermogenesis);05010(Alzheimer disease);05012(Parkinson disease);05016(Huntington disease);05016(Huntington disease)	K02128		protein_coding	R_MMU_1430728(Metabolism);R_MMU_163210(Formation_of_ATP_by_chemiosmotic_coupling);R_MMU_8949613(Cristae_formation);R_MMU_1852241(Organelle_biogenesis_and_maintenance);R_MMU_1592230(Mitochondrial_biogenesis);R_MMU_163200(Respiratory_electron_transport,_ATP_synthesis_by_chemiosmotic_coupling,_and_heat_production_by_uncoupling_proteins.);R_MMU_1428517(The_citric_acid_(TCA)_cycle_and_respiratory_elec…	214.071	576.702	312.722	168.221	170.691	221.145	0.00294727	0.29918	1.97033	0.978436
ENSMUSG00000020186	ENSMUST00000020403;ENSMUST00000220409;ENSMUST00000219840;ENSMUST00000219502;ENSMUST00000220054;ENSMUST00000220301	GO:0005515(protein binding);GO:0005634(nucleus);GO:0005737(cytoplasm);GO:0007275(multicellular organism development);GO:0008307(structural constituent of muscle);GO:0030018(Z disc);GO:0030036(actin cytoskeleton organization);GO:0030154(cell differentiation);GO:0042805(actinin binding);GO:0045214(sarcomere organization);GO:0046872(metal ion binding);GO:0060537(muscle tissue development);GO:0060537…		K09377		protein_coding;non_stop_decay;processed_transcript		7.61696	22.1883	8.61475	5.24557	6.28717	7.04288	0.00295078	0.29918	2.06831	1.04845
ENSMUSG00000103286	ENSMUST00000192923					processed_pseudogene		0.338589	1.14588	0.624415	0.166998	0.275884	0.244122	0.0029296	0.29918	3.06968	1.61809
ENSMUSG00000036594	ENSMUST00000040655;ENSMUST00000173944;ENSMUST00000165139	GO:0002250(adaptive immune response);GO:0002376(immune system process);GO:0002504(antigen processing and presentation of peptide or polysaccharide antigen via MHC class II);GO:0005515(protein binding);GO:0005764(lysosome);GO:0005886(plasma membrane);GO:0006955(immune response);GO:0009897(external side of plasma membrane);GO:0016020(membrane);GO:0016021(integral component of membrane);GO:0019882(a…	04145(Phagosome);04514(Cell adhesion molecules (CAMs));04612(Antigen processing and presentation);04640(Hematopoietic cell lineage);04658(Th1 and Th2 cell differentiation);04659(Th17 cell differentiation);04672(Intestinal immune network for IgA production);04940(Type I diabetes mellitus);05140(Leishmaniasis);05145(Toxoplasmosis);05150(Staphylococcus aureus infection);05152(Tuberculosis);05164(Inf…	K06752		protein_coding;retained_intron;processed_transcript	R_MMU_202430(Translocation_of_ZAP_70_to_Immunological_synapse);R_MMU_202427(Phosphorylation_of_CD3_and_TCR_zeta_chains);R_MMU_202433(Generation_of_second_messenger_molecules);R_MMU_389948(PD_1_signaling);R_MMU_168256(Immune_System);R_MMU_2132295(MHC_class_II_antigen_presentation);R_MMU_202424(Downstream_TCR_signaling);R_MMU_202403(TCR_signaling);R_MMU_1280218(Adaptive_Immune_System);R_MMU_388841(…	0	0.00746149	0	0.229794	0.0252749	0.0713611	0.00297813	0.300705	0.0228578	-5.45117
ENSMUSG00000056476	ENSMUST00000040846;ENSMUST00000199659	GO:0003712(transcription coregulator activity);GO:0003713(transcription coactivator activity);GO:0005634(nucleus);GO:0006357(regulation of transcription by RNA polymerase II);GO:0008013(beta-catenin binding);GO:0008134(transcription factor binding);GO:0016592(mediator complex);GO:1903508(positive regulation of nucleic acid-templated transcription);GO:1903508(positive regulation of nucleic acid-te…	04919(Thyroid hormone signaling pathway);04919(Thyroid hormone signaling pathway)	K15162		protein_coding		0	0	0	0.0102816	0.0156485	0.0136473	0.00303273	0.303708	0.00758006	-7.04357
ENSMUSG00000041453	ENSMUST00000035983;ENSMUST00000154768;ENSMUST00000075453;ENSMUST00000099272;ENSMUST00000151871;ENSMUST00000135345	GO:0003735(structural constituent of ribosome);GO:0005840(ribosome);GO:0006412(translation);GO:0006412(translation)	03010(Ribosome);03010(Ribosome)	K02889		protein_coding;retained_intron		22.1313	43.6628	25.4385	10.2894	22.7653	13.1737	0.00303232	0.303708	1.97352	0.980771
ENSMUSG00000007892	ENSMUST00000008036	GO:0002181(cytoplasmic translation);GO:0003735(structural constituent of ribosome);GO:0005840(ribosome);GO:0006414(translational elongation);GO:0006417(regulation of translation);GO:0022625(cytosolic large ribosomal subunit);GO:0030295(protein kinase activator activity);GO:0032147(activation of protein kinase activity);GO:0043021(ribonucleoprotein complex binding)	03010(Ribosome)	K02942		protein_coding	R_MMU_975957(Nonsense_Mediated_Decay_(NMD)_enhanced_by_the_Exon_Junction_Complex_(EJC));R_MMU_1799339(SRP_dependent_cotranslational_protein_targeting_to_membrane);R_MMU_975956(Nonsense_Mediated_Decay_(NMD)_independent_of_the_Exon_Junction_Complex_(EJC));R_MMU_72766(Translation);R_MMU_72689(Formation_of_a_pool_of_free_40S_subunits);R_MMU_72737(Cap_dependent_Translation_Initiation);R_MMU_392499(Met…	4255.4	17967.7	7611.37	3463.69	4178.25	5990	0.00311018	0.310193	2.18857	1.12999
ENSMUSG00000024529	ENSMUST00000025409	GO:0001568(blood vessel development);GO:0001649(osteoblast differentiation);GO:0001932(regulation of protein phosphorylation);GO:0004720(protein-lysine 6-oxidase activity);GO:0005507(copper ion binding);GO:0005515(protein binding);GO:0005518(collagen binding);GO:0005576(extracellular region);GO:0005581(collagen trimer);GO:0005615(extracellular space);GO:0005634(nucleus);GO:0007507(heart developme…		K00277	EC:1.4.3.13	protein_coding	R_MMU_2022090(Assembly_of_collagen_fibrils_and_other_multimeric_structures);R_MMU_2243919(Crosslinking_of_collagen_fibrils);R_MMU_1474244(Extracellular_matrix_organization);R_MMU_1566948(Elastic_fibre_formation);R_MMU_1474290(Collagen_formation)	0	0	0	0.0337625	0	0.102853	0.00315792	0.313176	0.00219594	-8.83095
ENSMUSG00000040231	ENSMUST00000211254;ENSMUST00000039049;ENSMUST00000120299	GO:0016020(membrane);GO:0016021(integral component of membrane);GO:0016021(integral component of membrane)				processed_transcript;protein_coding		1.10233	1.78274	2.16088	0.748749	0.508451	0.887587	0.00316572	0.313176	2.35266	1.23429
ENSMUSG00000026664	ENSMUST00000027975;ENSMUST00000128738	GO:0001561(fatty acid alpha-oxidation);GO:0003824(catalytic activity);GO:0005515(protein binding);GO:0005739(mitochondrion);GO:0005777(peroxisome);GO:0005782(peroxisomal matrix);GO:0006103(2-oxoglutarate metabolic process);GO:0006631(fatty acid metabolic process);GO:0006720(isoprenoid metabolic process);GO:0008198(ferrous iron binding);GO:0016491(oxidoreductase activity);GO:0019606(2-oxobutyrate …	04146(Peroxisome);04146(Peroxisome)	K00477	EC:1.14.11.18	protein_coding;processed_transcript	R_MMU_390918(Peroxisomal_lipid_metabolism);R_MMU_9033241(Peroxisomal_protein_import);R_MMU_9609507(Protein_localization);R_MMU_556833(Metabolism_of_lipids);R_MMU_389599(Alpha_oxidation_of_phytanate);R_MMU_1430728(Metabolism);R_MMU_8978868(Fatty_acid_metabolism)	0	0	0	0	0.158936	0.176691	0.00318486	0.313799	0.000893849	-10.1277
ENSMUSG00000071866	ENSMUST00000132846;ENSMUST00000135789;ENSMUST00000090749;ENSMUST00000137829;ENSMUST00000155824	GO:0000187(activation of MAPK activity);GO:0000413(protein peptidyl-prolyl isomerization);GO:0001933(negative regulation of protein phosphorylation);GO:0001934(positive regulation of protein phosphorylation);GO:0003755(peptidyl-prolyl cis-trans isomerase activity);GO:0005178(integrin binding);GO:0005515(protein binding);GO:0005576(extracellular region);GO:0005615(extracellular space);GO:0005634(n…	04217(Necroptosis);04217(Necroptosis)	K03767	EC:5.2.1.8	protein_coding;retained_intron;nonsense_mediated_decay	R_MMU_109582(Hemostasis);R_MMU_202733(Cell_surface_interactions_at_the_vascular_wall);R_MMU_168256(Immune_System);R_MMU_6798695(Neutrophil_degranulation);R_MMU_168249(Innate_Immune_System);R_MMU_210991(Basigin_interactions)	357.466	392.577	413.648	222.552	211.59	258.58	0.00325121	0.317773	1.67988	0.748361
ENSMUSG00000117167	ENSMUST00000233819					processed_pseudogene		0.20512	0.566734	0.056376	0	0	0	0.00324911	0.317773	2760.77	11.4309
ENSMUSG00000089857	ENSMUST00000110002	GO:0003676(nucleic acid binding);GO:0003700(DNA-binding transcription factor activity);GO:0005634(nucleus);GO:0006355(regulation of transcription, DNA-templated);GO:0008150(biological_process);GO:0043565(sequence-specific DNA binding);GO:0046872(metal ion binding)				protein_coding	R_MMU_73857(RNA_Polymerase_II_Transcription);R_MMU_212436(Generic_Transcription_Pathway);R_MMU_74160(Gene_expression_(Transcription))	0.0329172	0	0.0100777	0.582675	0.0294834	0.0538887	0.00333023	0.318933	0.0645524	-3.95339
ENSMUSG00000041841	ENSMUST00000045356;ENSMUST00000227635;ENSMUST00000227463;ENSMUST00000226758;ENSMUST00000227674;ENSMUST00000227111	GO:0003723(RNA binding);GO:0003735(structural constituent of ribosome);GO:0005840(ribosome);GO:0006412(translation);GO:0019838(growth factor binding);GO:0019843(rRNA binding);GO:0022625(cytosolic large ribosomal subunit);GO:0045202(synapse);GO:0046872(metal ion binding);GO:0046872(metal ion binding)	03010(Ribosome);03010(Ribosome)	K02922		protein_coding;retained_intron;processed_transcript	R_MMU_975957(Nonsense_Mediated_Decay_(NMD)_enhanced_by_the_Exon_Junction_Complex_(EJC));R_MMU_1799339(SRP_dependent_cotranslational_protein_targeting_to_membrane);R_MMU_975956(Nonsense_Mediated_Decay_(NMD)_independent_of_the_Exon_Junction_Complex_(EJC));R_MMU_72766(Translation);R_MMU_72689(Formation_of_a_pool_of_free_40S_subunits);R_MMU_72737(Cap_dependent_Translation_Initiation);R_MMU_392499(Met…	439.719	896.123	645.053	276.042	353.596	419.845	0.00339337	0.318933	1.8875	0.916474
ENSMUSG00000021643	ENSMUST00000022145;ENSMUST00000132053;ENSMUST00000152286	GO:0003674(molecular_function);GO:0005634(nucleus);GO:0005737(cytoplasm);GO:0005829(cytosol);GO:0008150(biological_process);GO:0032991(protein-containing complex);GO:0032991(protein-containing complex)				protein_coding		4.3788	5.86974	6.58266	2.28484	2.6262	3.76236	0.0033936	0.318933	1.94055	0.956467
ENSMUSG00000079444	ENSMUST00000143789	GO:0001725(stress fiber);GO:0003779(actin binding);GO:0005912(adherens junction);GO:0007507(heart development);GO:0008270(zinc ion binding);GO:0030018(Z disc);GO:0030036(actin cytoskeleton organization);GO:0031941(filamentous actin);GO:0046872(metal ion binding);GO:0051371(muscle alpha-actinin binding);GO:0061061(muscle structure development)				nonsense_mediated_decay		15.7845	35.8419	26.2755	10.815	11.1662	17.5881	0.00334841	0.318933	1.96875	0.97728
ENSMUSG00000030432	ENSMUST00000032597;ENSMUST00000078432;ENSMUST00000206617;ENSMUST00000126794;ENSMUST00000129888	GO:0003735(structural constituent of ribosome);GO:0005840(ribosome);GO:0006412(translation);GO:0022625(cytosolic large ribosomal subunit);GO:0030425(dendrite);GO:0036464(cytoplasmic ribonucleoprotein granule);GO:0044297(cell body);GO:0044297(cell body)	03010(Ribosome);03010(Ribosome)	K02903		protein_coding;retained_intron	R_MMU_975957(Nonsense_Mediated_Decay_(NMD)_enhanced_by_the_Exon_Junction_Complex_(EJC));R_MMU_1799339(SRP_dependent_cotranslational_protein_targeting_to_membrane);R_MMU_975956(Nonsense_Mediated_Decay_(NMD)_independent_of_the_Exon_Junction_Complex_(EJC));R_MMU_72766(Translation);R_MMU_72689(Formation_of_a_pool_of_free_40S_subunits);R_MMU_72737(Cap_dependent_Translation_Initiation);R_MMU_392499(Met…	853.13	2323.97	1386.41	556.59	744.012	964.228	0.00335548	0.318933	2.01495	1.01074
ENSMUSG00000046991	ENSMUST00000232147;ENSMUST00000228330;ENSMUST00000238668;ENSMUST00000228869;ENSMUST00000228221;ENSMUST00000227673	GO:0003674(molecular_function);GO:0005515(protein binding);GO:0005654(nucleoplasm);GO:0008150(biological_process);GO:0008150(biological_process)				nonsense_mediated_decay;protein_coding;processed_transcript		0.167982	0.228818	0.183172	0.0613919	0.0585546	0.102374	0.00333373	0.318933	2.60872	1.38334
ENSMUSG00000118211	ENSMUST00000229520					processed_pseudogene		0.841344	1.71087	1.24361	0.131229	0.203114	0.49931	0.00329237	0.318933	4.55325	2.1869
ENSMUSG00000060730	ENSMUST00000136334					processed_pseudogene		0.741346	1.08052	0.796273	0.27951	0	0.080559	0.0033068	0.318933	7.27122	2.8622
ENSMUSG00000052374	ENSMUST00000064204	GO:0003779(actin binding);GO:0005509(calcium ion binding);GO:0005515(protein binding);GO:0005546(phosphatidylinositol-4,5-bisphosphate binding);GO:0005737(cytoplasm);GO:0005865(striated muscle thin filament);GO:0005886(plasma membrane);GO:0005925(focal adhesion);GO:0006936(muscle contraction);GO:0008092(cytoskeletal protein binding);GO:0019904(protein domain specific binding);GO:0030017(sarcomere…	05412(Arrhythmogenic right ventricular cardiomyopathy (ARVC))	K21073		protein_coding	R_MMU_112315(Transmission_across_Chemical_Synapses);R_MMU_5683057(MAPK_family_signaling_cascades);R_MMU_5673001(RAF/MAP_kinase_cascade);R_MMU_109582(Hemostasis);R_MMU_76002(Platelet_activation,_signaling_and_aggregation);R_MMU_442755(Activation_of_NMDA_receptors_and_postsynaptic_events);R_MMU_112314(Neurotransmitter_receptors_and_postsynaptic_signal_transmission);R_MMU_114608(Platelet_degranulati…	0.0523436	0.0597027	0.0989272	0	0	0.0174174	0.00332774	0.318933	12.1128	3.59846
ENSMUSG00000110104	ENSMUST00000211129	GO:0005886(plasma membrane);GO:0016020(membrane);GO:0016021(integral component of membrane);GO:0034341(response to interferon-gamma);GO:0035455(response to interferon-alpha);GO:0035456(response to interferon-beta);GO:0045071(negative regulation of viral genome replication);GO:0046597(negative regulation of viral entry into host cell);GO:0051607(defense response to virus);GO:0060337(type I interfe…				protein_coding		3.75635	2.07874	153.571	2.07848	4.76956	1.66977	0.00337424	0.318933	18.7145	4.22609
ENSMUSG00000094344	ENSMUST00000180255					processed_pseudogene		39.9824	177.914	76.0063	36.0165	41.3417	57.8517	0.00342366	0.319302	2.17368	1.12014
ENSMUSG00000070392	ENSMUST00000090779					processed_transcript		0.421803	1.29752	1.21407	0.126418	0.674573	0.283695	0.00341624	0.319302	2.70437	1.43529
ENSMUSG00000008668	ENSMUST00000174758;ENSMUST00000174745;ENSMUST00000174609;ENSMUST00000234380;ENSMUST00000008812;ENSMUST00000172799;ENSMUST00000174175;ENSMUST00000174620;ENSMUST00000173323;ENSMUST00000174662	GO:0003676(nucleic acid binding);GO:0003723(RNA binding);GO:0003735(structural constituent of ribosome);GO:0005515(protein binding);GO:0005634(nucleus);GO:0005737(cytoplasm);GO:0005829(cytosol);GO:0005840(ribosome);GO:0006412(translation);GO:0014069(postsynaptic density);GO:0015935(small ribosomal subunit);GO:0019843(rRNA binding);GO:0019901(protein kinase binding);GO:0022627(cytosolic small ribo…	03010(Ribosome);03010(Ribosome)	K02964		retained_intron;processed_transcript;protein_coding;nonsense_mediated_decay	R_MMU_975957(Nonsense_Mediated_Decay_(NMD)_enhanced_by_the_Exon_Junction_Complex_(EJC));R_MMU_1799339(SRP_dependent_cotranslational_protein_targeting_to_membrane);R_MMU_975956(Nonsense_Mediated_Decay_(NMD)_independent_of_the_Exon_Junction_Complex_(EJC));R_MMU_72766(Translation);R_MMU_72689(Formation_of_a_pool_of_free_40S_subunits);R_MMU_72737(Cap_dependent_Translation_Initiation);R_MMU_392499(Met…	932.151	3170.43	1517.77	687.003	834.788	1176.71	0.00344995	0.320531	2.08276	1.0585
ENSMUSG00000034422	ENSMUST00000042665;ENSMUST00000142946;ENSMUST00000135669	GO:0002376(immune system process);GO:0003714(transcription corepressor activity);GO:0003950(NAD+ ADP-ribosyltransferase activity);GO:0005515(protein binding);GO:0005634(nucleus);GO:0005737(cytoplasm);GO:0005829(cytosol);GO:0005886(plasma membrane);GO:0006471(protein ADP-ribosylation);GO:0010629(negative regulation of gene expression);GO:0016740(transferase activity);GO:0016757(transferase activit…		K15261	EC:2.4.2.30	protein_coding;retained_intron	R_MMU_197264(Nicotinamide_salvaging);R_MMU_196854(Metabolism_of_vitamins_and_cofactors);R_MMU_1430728(Metabolism);R_MMU_196849(Metabolism_of_water_soluble_vitamins_and_cofactors);R_MMU_196807(Nicotinate_metabolism)	0.245226	0.0183743	0.0192758	1.27137	0.271469	0.153437	0.00352581	0.323344	0.166763	-2.58413
ENSMUSG00000067288	ENSMUST00000173019;ENSMUST00000087342;ENSMUST00000173879;ENSMUST00000173480;ENSMUST00000173844;ENSMUST00000166693;ENSMUST00000234017;ENSMUST00000174788	GO:0000028(ribosomal small subunit assembly);GO:0002181(cytoplasmic translation);GO:0003735(structural constituent of ribosome);GO:0005737(cytoplasm);GO:0005783(endoplasmic reticulum);GO:0005791(rough endoplasmic reticulum);GO:0005829(cytosol);GO:0005840(ribosome);GO:0006364(rRNA processing);GO:0006412(translation);GO:0022627(cytosolic small ribosomal subunit);GO:0030490(maturation of SSU-rRNA);G…	03010(Ribosome);03010(Ribosome)	K02979		protein_coding;processed_transcript;retained_intron	R_MMU_975957(Nonsense_Mediated_Decay_(NMD)_enhanced_by_the_Exon_Junction_Complex_(EJC));R_MMU_1799339(SRP_dependent_cotranslational_protein_targeting_to_membrane);R_MMU_975956(Nonsense_Mediated_Decay_(NMD)_independent_of_the_Exon_Junction_Complex_(EJC));R_MMU_72766(Translation);R_MMU_72689(Formation_of_a_pool_of_free_40S_subunits);R_MMU_72737(Cap_dependent_Translation_Initiation);R_MMU_392499(Met…	170.608	528.246	306.441	121.23	166.768	206.402	0.00351071	0.323344	2.03336	1.02387
ENSMUSG00000099764	ENSMUST00000127484					processed_pseudogene		1219.83	4066.76	2040.02	926.559	1099.25	1536.07	0.00353317	0.323344	2.05695	1.04051
ENSMUSG00000059033	ENSMUST00000161190					processed_pseudogene		0.243951	1.21929	0.817653	0.056999	0.29044	0	0.00350944	0.323344	6.56488	2.71477
ENSMUSG00000005338	ENSMUST00000111220;ENSMUST00000157032	GO:0005515(protein binding);GO:0005886(plasma membrane);GO:0005911(cell-cell junction);GO:0007155(cell adhesion);GO:0007156(homophilic cell adhesion via plasma membrane adhesion molecules);GO:0007157(heterophilic cell-cell adhesion via plasma membrane cell adhesion molecules);GO:0008104(protein localization);GO:0016020(membrane);GO:0016021(integral component of membrane);GO:0030054(cell junction)…	04514(Cell adhesion molecules (CAMs));04514(Cell adhesion molecules (CAMs))	K06780		protein_coding;retained_intron	R_MMU_421270(Cell_cell_junction_organization);R_MMU_446728(Cell_junction_organization);R_MMU_418990(Adherens_junctions_interactions);R_MMU_1500931(Cell_Cell_communication);R_MMU_420597(Nectin/Necl__trans_heterodimerization)	0	0	0	0.0324663	0.0099849	0.0264137	0.00358018	0.324007	0.00435636	-7.84266
ENSMUSG00000098111	ENSMUST00000183305					processed_pseudogene		24.5766	55.3448	33.4428	15.1255	19.3529	23.9516	0.00357846	0.324007	1.94017	0.956185
ENSMUSG00000059291	ENSMUST00000102536;ENSMUST00000133613;ENSMUST00000125726;ENSMUST00000155873;ENSMUST00000147059;ENSMUST00000142440;ENSMUST00000150565;ENSMUST00000128733	GO:0000027(ribosomal large subunit assembly);GO:0002181(cytoplasmic translation);GO:0003723(RNA binding);GO:0003735(structural constituent of ribosome);GO:0005515(protein binding);GO:0005634(nucleus);GO:0005654(nucleoplasm);GO:0005730(nucleolus);GO:0005737(cytoplasm);GO:0005840(ribosome);GO:0006364(rRNA processing);GO:0006412(translation);GO:0006605(protein targeting);GO:0008097(5S rRNA binding);…	03010(Ribosome);03010(Ribosome)	K02868		protein_coding;processed_transcript	R_MMU_975957(Nonsense_Mediated_Decay_(NMD)_enhanced_by_the_Exon_Junction_Complex_(EJC));R_MMU_1799339(SRP_dependent_cotranslational_protein_targeting_to_membrane);R_MMU_975956(Nonsense_Mediated_Decay_(NMD)_independent_of_the_Exon_Junction_Complex_(EJC));R_MMU_72766(Translation);R_MMU_72689(Formation_of_a_pool_of_free_40S_subunits);R_MMU_72737(Cap_dependent_Translation_Initiation);R_MMU_392499(Met…	326.43	997.636	512.441	263.461	279.844	379.942	0.00355449	0.324007	1.98918	0.992174
ENSMUSG00000019872	ENSMUST00000151623;ENSMUST00000020022;ENSMUST00000125076	GO:0004767(sphingomyelin phosphodiesterase activity);GO:0005576(extracellular region);GO:0005615(extracellular space);GO:0006685(sphingomyelin catabolic process);GO:0008081(phosphoric diester hydrolase activity);GO:0008150(biological_process);GO:0008270(zinc ion binding);GO:0009143(nucleoside triphosphate catabolic process);GO:0016787(hydrolase activity);GO:0046872(metal ion binding);GO:0046872(m…		K01128	EC:3.1.4.-	protein_coding;processed_transcript		0.0214874	0	0.0204086	0.274288	0.17856	0.135532	0.00364921	0.326224	0.0712058	-3.81186
ENSMUSG00000031089	ENSMUST00000033414	GO:0005275(amine transmembrane transporter activity);GO:0005328(neurotransmitter:sodium symporter activity);GO:0005886(plasma membrane);GO:0005887(integral component of plasma membrane);GO:0006865(amino acid transport);GO:0009636(response to toxic substance);GO:0015293(symporter activity);GO:0015837(amine transport);GO:0016020(membrane);GO:0016021(integral component of membrane);GO:0022858(alanin…		K05047		protein_coding	R_MMU_442660(Na+/Cl__dependent_neurotransmitter_transporters);R_MMU_425393(Transport_of_inorganic_cations/anions_and_amino_acids/oligopeptides);R_MMU_425407(SLC_mediated_transmembrane_transport);R_MMU_382551(Transport_of_small_molecules);R_MMU_352230(Amino_acid_transport_across_the_plasma_membrane);R_MMU_425366(Transport_of_bile_salts_and_organic_acids,_metal_ions_and_amine_compounds)	0.024003	0	0.006743	0.200342	0.186672	0.042681	0.00373819	0.326224	0.0715531	-3.80484
ENSMUSG00000062647	ENSMUST00000102898;ENSMUST00000136269;ENSMUST00000137376;ENSMUST00000143678;ENSMUST00000129673;ENSMUST00000147143;ENSMUST00000149339	GO:0000470(maturation of LSU-rRNA);GO:0003723(RNA binding);GO:0005515(protein binding);GO:0005730(nucleolus);GO:0005840(ribosome);GO:0016020(membrane);GO:0022625(cytosolic large ribosomal subunit);GO:0042254(ribosome biogenesis);GO:0042788(polysomal ribosome);GO:0045202(synapse);GO:1990904(ribonucleoprotein complex);GO:1990904(ribonucleoprotein complex)	03010(Ribosome);03010(Ribosome)	K02936		protein_coding;processed_transcript	R_MMU_975957(Nonsense_Mediated_Decay_(NMD)_enhanced_by_the_Exon_Junction_Complex_(EJC));R_MMU_1799339(SRP_dependent_cotranslational_protein_targeting_to_membrane);R_MMU_975956(Nonsense_Mediated_Decay_(NMD)_independent_of_the_Exon_Junction_Complex_(EJC));R_MMU_72766(Translation);R_MMU_72689(Formation_of_a_pool_of_free_40S_subunits);R_MMU_72737(Cap_dependent_Translation_Initiation);R_MMU_392499(Met…	269.14	648.606	578.24	243.391	202.094	332.896	0.0037116	0.326224	1.92192	0.942551
ENSMUSG00000031818	ENSMUST00000034276;ENSMUST00000181586;ENSMUST00000180856;ENSMUST00000181795;ENSMUST00000181847;ENSMUST00000181172;ENSMUST00000181026	GO:0004129(cytochrome-c oxidase activity);GO:0005515(protein binding);GO:0005654(nucleoplasm);GO:0005739(mitochondrion);GO:0005743(mitochondrial inner membrane);GO:0005751(mitochondrial respiratory chain complex IV);GO:0005829(cytosol);GO:0006119(oxidative phosphorylation);GO:0006123(mitochondrial electron transport, cytochrome c to oxygen);GO:0007584(response to nutrient);GO:0016020(membrane);GO…	00190(Oxidative phosphorylation);04260(Cardiac muscle contraction);04714(Thermogenesis);04932(Non-alcoholic fatty liver disease (NAFLD));05010(Alzheimer disease);05012(Parkinson disease);05016(Huntington disease);05016(Huntington disease)	K02263		protein_coding;retained_intron;nonsense_mediated_decay	R_MMU_9711123(Cellular_response_to_chemical_stress);R_MMU_1430728(Metabolism);R_MMU_2262752(Cellular_responses_to_stress);R_MMU_73857(RNA_Polymerase_II_Transcription);R_MMU_212436(Generic_Transcription_Pathway);R_MMU_8953897(Cellular_responses_to_external_stimuli);R_MMU_3700989(Transcriptional_Regulation_by_TP53);R_MMU_5628897(TP53_Regulates_Metabolic_Genes);R_MMU_9707564(Cytoprotection_by_HMOX1)…	219.551	808.572	363.016	199.126	201.327	281.245	0.00366461	0.326224	2.0407	1.02906
ENSMUSG00000059070	ENSMUST00000210640;ENSMUST00000072503;ENSMUST00000209287;ENSMUST00000211325;ENSMUST00000211435;ENSMUST00000211425;ENSMUST00000209867;ENSMUST00000209723	GO:0002181(cytoplasmic translation);GO:0003723(RNA binding);GO:0003735(structural constituent of ribosome);GO:0005730(nucleolus);GO:0005737(cytoplasm);GO:0005783(endoplasmic reticulum);GO:0005791(rough endoplasmic reticulum);GO:0005829(cytosol);GO:0005840(ribosome);GO:0006412(translation);GO:0022625(cytosolic large ribosomal subunit);GO:0042788(polysomal ribosome);GO:0045202(synapse);GO:0045202(s…	03010(Ribosome);03010(Ribosome)	K02883		protein_coding;retained_intron	R_MMU_975957(Nonsense_Mediated_Decay_(NMD)_enhanced_by_the_Exon_Junction_Complex_(EJC));R_MMU_1799339(SRP_dependent_cotranslational_protein_targeting_to_membrane);R_MMU_975956(Nonsense_Mediated_Decay_(NMD)_independent_of_the_Exon_Junction_Complex_(EJC));R_MMU_72766(Translation);R_MMU_72689(Formation_of_a_pool_of_free_40S_subunits);R_MMU_72737(Cap_dependent_Translation_Initiation);R_MMU_392499(Met…	414.885	1469.23	689.742	319.454	369.91	548.329	0.00371192	0.326224	2.07956	1.05628
ENSMUSG00000051723	ENSMUST00000060994					processed_pseudogene		2.29122	5.41429	4.55919	1.44395	1.58038	2.07071	0.00366146	0.326224	2.40718	1.26735
ENSMUSG00000018566	ENSMUST00000178809;ENSMUST00000018710;ENSMUST00000141837;ENSMUST00000135437	GO:0005355(glucose transmembrane transporter activity);GO:0005360(insulin-responsive glucose:proton symporter activity);GO:0005515(protein binding);GO:0005737(cytoplasm);GO:0005768(endosome);GO:0005771(multivesicular body);GO:0005802(trans-Golgi network);GO:0005829(cytosol);GO:0005886(plasma membrane);GO:0005887(integral component of plasma membrane);GO:0005905(clathrin-coated pit);GO:0007611(lea…	04068(FoxO signaling pathway);04152(AMPK signaling pathway);04910(Insulin signaling pathway);04920(Adipocytokine signaling pathway);04930(Type II diabetes mellitus);04931(Insulin resistance);04931(Insulin resistance)	K07191		retained_intron;protein_coding	R_MMU_425407(SLC_mediated_transmembrane_transport);R_MMU_382551(Transport_of_small_molecules);R_MMU_189200(Cellular_hexose_transport)	0.308093	0.680535	0.497021	0.032826	0.256367	0.187825	0.0037037	0.326224	3.11445	1.63898
ENSMUSG00000073435	ENSMUST00000024978;ENSMUST00000145688;ENSMUST00000125532;ENSMUST00000154321	GO:0000166(nucleotide binding);GO:0004550(nucleoside diphosphate kinase activity);GO:0005524(ATP binding);GO:0005739(mitochondrion);GO:0006165(nucleoside diphosphate phosphorylation);GO:0006183(GTP biosynthetic process);GO:0006228(UTP biosynthetic process);GO:0006241(CTP biosynthetic process);GO:0009117(nucleotide metabolic process);GO:0016301(kinase activity);GO:0016310(phosphorylation);GO:00167…	00230(Purine metabolism);00240(Pyrimidine metabolism);00983(Drug metabolism - other enzymes);00983(Drug metabolism - other enzymes)	K00940	EC:2.7.4.6	protein_coding;retained_intron	R_MMU_499943(Interconversion_of_nucleotide_di__and_triphosphates);R_MMU_1430728(Metabolism);R_MMU_15869(Metabolism_of_nucleotides)	0.448537	1.01374	0.252714	0.163434	0.0622231	0.176518	0.00373755	0.326224	4.2643	2.09231
ENSMUSG00000097032	ENSMUST00000182865;ENSMUST00000181619					antisense		0.146178	0.151937	0.114188	0.0330036	0	0	0.00369577	0.326224	12.4926	3.64301
ENSMUSG00000110318	ENSMUST00000209582					processed_pseudogene		0.197964	0.256149	0.530996	0.009387	0	0	0.00362919	0.326224	104.944	6.71348
ENSMUSG00000080848	ENSMUST00000117563					processed_pseudogene		76.3885	154.99	106.103	47.4777	62.5746	70.5395	0.00379917	0.327204	1.86875	0.902077
ENSMUSG00000020163	ENSMUST00000138428;ENSMUST00000020372;ENSMUST00000141683	GO:0005739(mitochondrion);GO:0005743(mitochondrial inner membrane);GO:0008121(ubiquinol-cytochrome-c reductase activity);GO:0009055(electron transfer activity);GO:0016020(membrane);GO:0016021(integral component of membrane);GO:0022900(electron transport chain);GO:0055114(oxidation-reduction process);GO:0070469(respirasome);GO:0070469(respirasome)	00190(Oxidative phosphorylation);04260(Cardiac muscle contraction);04714(Thermogenesis);04932(Non-alcoholic fatty liver disease (NAFLD));05010(Alzheimer disease);05012(Parkinson disease);05016(Huntington disease);05016(Huntington disease)	K00420		processed_transcript;protein_coding		32.6346	119.924	52.0328	36.8494	26.4797	39.0715	0.00378827	0.327204	1.99796	0.998524
ENSMUSG00000082419	ENSMUST00000119608					processed_pseudogene		3.39021	10.6337	5.94018	2.37194	3.03023	3.65414	0.00379412	0.327204	2.20444	1.14041
ENSMUSG00000068324	ENSMUST00000089635					processed_pseudogene		5.42855	16.5629	8.81803	3.63884	4.50801	5.78815	0.00380298	0.327204	2.21094	1.14466
ENSMUSG00000041881	ENSMUST00000048249;ENSMUST00000173182;ENSMUST00000173132;ENSMUST00000234470;ENSMUST00000174498;ENSMUST00000173807;ENSMUST00000173175;ENSMUST00000174847;ENSMUST00000173556;ENSMUST00000173946	GO:0003735(structural constituent of ribosome);GO:0005739(mitochondrion);GO:0005743(mitochondrial inner membrane);GO:0005747(mitochondrial respiratory chain complex I);GO:0005761(mitochondrial ribosome);GO:0006120(mitochondrial electron transport, NADH to ubiquinone);GO:0008137(NADH dehydrogenase (ubiquinone) activity);GO:0016020(membrane);GO:0032543(mitochondrial translation);GO:0042773(ATP synt…	00190(Oxidative phosphorylation);04714(Thermogenesis);04723(Retrograde endocannabinoid signaling);04932(Non-alcoholic fatty liver disease (NAFLD));05010(Alzheimer disease);05012(Parkinson disease);05016(Huntington disease);05016(Huntington disease)	K03951		protein_coding;retained_intron;nonsense_mediated_decay;processed_transcript	R_MMU_1430728(Metabolism);R_MMU_6799198(Complex_I_biogenesis);R_MMU_611105(Respiratory_electron_transport);R_MMU_163200(Respiratory_electron_transport,_ATP_synthesis_by_chemiosmotic_coupling,_and_heat_production_by_uncoupling_proteins.);R_MMU_1428517(The_citric_acid_(TCA)_cycle_and_respiratory_electron_transport)	55.8532	185.886	93.7936	46.0034	54.8286	67.2415	0.00382598	0.327622	1.99635	0.997363
ENSMUSG00000075706	ENSMUST00000144698;ENSMUST00000105372;ENSMUST00000145703;ENSMUST00000097227;ENSMUST00000183037;ENSMUST00000154095;ENSMUST00000136081	GO:0004601(peroxidase activity);GO:0004602(glutathione peroxidase activity);GO:0005634(nucleus);GO:0005635(nuclear envelope);GO:0005654(nucleoplasm);GO:0005737(cytoplasm);GO:0005739(mitochondrion);GO:0005743(mitochondrial inner membrane);GO:0005829(cytosol);GO:0006325(chromatin organization);GO:0006749(glutathione metabolic process);GO:0006979(response to oxidative stress);GO:0007275(multicellula…	00480(Glutathione metabolism);04216(Ferroptosis);04216(Ferroptosis)	K05361	EC:1.11.1.12	processed_transcript;protein_coding;retained_intron	R_MMU_9018677(Biosynthesis_of_DHA_derived_SPMs);R_MMU_2142712(Synthesis_of_12_eicosatetraenoic_acid_derivatives);R_MMU_9018679(Biosynthesis_of_EPA_derived_SPMs);R_MMU_556833(Metabolism_of_lipids);R_MMU_1430728(Metabolism);R_MMU_8978868(Fatty_acid_metabolism);R_MMU_9020265(Biosynthesis_of_aspirin_triggered_D_series_resolvins);R_MMU_9018676(Biosynthesis_of_D_series_resolvins);R_MMU_2142770(Synthesi…	184.791	713.184	329.952	167.841	179.626	250.857	0.00383912	0.327622	2.05228	1.03723
ENSMUSG00000065824	ENSMUST00000083890					misc_RNA		0.100186	1.76999	1.23272	0.200447	0.171265	0.081724	0.00384807	0.327622	6.84307	2.77464
ENSMUSG00000094664	ENSMUST00000148282					processed_pseudogene		98.0163	278.227	150.133	73.9925	81.5226	111.785	0.00388015	0.329207	1.96923	0.97763
ENSMUSG00000024914	ENSMUST00000124478;ENSMUST00000148219;ENSMUST00000125468;ENSMUST00000025853;ENSMUST00000113673;ENSMUST00000126908;ENSMUST00000113674;ENSMUST00000136579;ENSMUST00000127043;ENSMUST00000134697	GO:0000122(negative regulation of transcription by RNA polymerase II);GO:0000978(RNA polymerase II cis-regulatory region sequence-specific DNA binding);GO:0001091(RNA polymerase II general transcription initiation factor binding);GO:0003677(DNA binding);GO:0003712(transcription coregulator activity);GO:0003714(transcription corepressor activity);GO:0005515(protein binding);GO:0005634(nucleus);GO:…				retained_intron;protein_coding	R_MMU_9006936(Signaling_by_TGFB_family_members);R_MMU_1181150(Signaling_by_NODAL);R_MMU_1502540(Signaling_by_Activin);R_MMU_162582(Signal_Transduction);R_MMU_1266738(Developmental_Biology)	148.817	421.261	225.22	108.333	125.193	170.698	0.00392772	0.329807	1.96747	0.976342
ENSMUSG00000017404	ENSMUST00000092425;ENSMUST00000017548;ENSMUST00000134435	GO:0002181(cytoplasmic translation);GO:0003723(RNA binding);GO:0003735(structural constituent of ribosome);GO:0005730(nucleolus);GO:0005829(cytosol);GO:0005840(ribosome);GO:0006412(translation);GO:0022625(cytosolic large ribosomal subunit);GO:0042788(polysomal ribosome);GO:0070180(large ribosomal subunit rRNA binding);GO:1990932(5.8S rRNA binding);GO:1990932(5.8S rRNA binding)	03010(Ribosome);03010(Ribosome)	K02885		protein_coding;retained_intron	R_MMU_975957(Nonsense_Mediated_Decay_(NMD)_enhanced_by_the_Exon_Junction_Complex_(EJC));R_MMU_1799339(SRP_dependent_cotranslational_protein_targeting_to_membrane);R_MMU_975956(Nonsense_Mediated_Decay_(NMD)_independent_of_the_Exon_Junction_Complex_(EJC));R_MMU_72766(Translation);R_MMU_72689(Formation_of_a_pool_of_free_40S_subunits);R_MMU_72737(Cap_dependent_Translation_Initiation);R_MMU_392499(Met…	1877.07	5369.65	3040.43	1404.71	1591.68	2229.42	0.0039244	0.329807	1.96853	0.977117
ENSMUSG00000114738	ENSMUST00000225803					processed_pseudogene		1.72315	3.31864	2.49957	0.82354	1.40621	1.18029	0.00392721	0.329807	2.21152	1.14504
ENSMUSG00000030111	ENSMUST00000032203;ENSMUST00000203413	GO:0001869(negative regulation of complement activation, lectin pathway);GO:0002020(protease binding);GO:0004866(endopeptidase inhibitor activity);GO:0004867(serine-type endopeptidase inhibitor activity);GO:0005102(signaling receptor binding);GO:0005515(protein binding);GO:0005576(extracellular region);GO:0005615(extracellular space);GO:0007565(female pregnancy);GO:0010466(negative regulation of …	04610(Complement and coagulation cascades);04610(Complement and coagulation cascades)	K03910		protein_coding;retained_intron	R_MMU_8963898(Plasma_lipoprotein_assembly);R_MMU_109582(Hemostasis);R_MMU_140837(Intrinsic_Pathway_of_Fibrin_Clot_Formation);R_MMU_8963896(HDL_assembly);R_MMU_1474244(Extracellular_matrix_organization);R_MMU_76002(Platelet_activation,_signaling_and_aggregation);R_MMU_1474228(Degradation_of_the_extracellular_matrix);R_MMU_382551(Transport_of_small_molecules);R_MMU_114608(Platelet_degranulation);R_…	0.00661235	0	0	0.0552272	0.0308621	0.0589749	0.00394329	0.32998	0.0455822	-4.45539
ENSMUSG00000036887	ENSMUST00000046285	GO:0001774(microglial cell activation);GO:0002376(immune system process);GO:0005515(protein binding);GO:0005576(extracellular region);GO:0005581(collagen trimer);GO:0005615(extracellular space);GO:0006958(complement activation, classical pathway);GO:0007568(aging);GO:0010039(response to iron ion);GO:0016322(neuron remodeling);GO:0045087(innate immune response);GO:0045202(synapse);GO:0048143(astro…	04610(Complement and coagulation cascades);05020(Prion diseases);05133(Pertussis);05142(Chagas disease (American trypanosomiasis));05150(Staphylococcus aureus infection);05322(Systemic lupus erythematosus)	K03986		protein_coding	R_MMU_977606(Regulation_of_Complement_cascade);R_MMU_173623(Classical_antibody_mediated_complement_activation);R_MMU_166663(Initial_triggering_of_complement);R_MMU_166658(Complement_cascade);R_MMU_168256(Immune_System);R_MMU_166786(Creation_of_C4_and_C2_activators);R_MMU_168249(Innate_Immune_System)	0	0	0	0	0.273187	0.318211	0.0039776	0.330587	0.000507273	-10.945
ENSMUSG00000041120	ENSMUST00000042844;ENSMUST00000132900	GO:0005515(protein binding);GO:0005576(extracellular region);GO:0005615(extracellular space);GO:0007165(signal transduction);GO:0007399(nervous system development);GO:0009887(animal organ morphogenesis);GO:0016015(morphogen activity);GO:0030514(negative regulation of BMP signaling pathway);GO:0035582(sequestering of BMP in extracellular matrix);GO:0036122(BMP binding);GO:0038098(sequestering of B…	04350(TGF-beta signaling pathway);04350(TGF-beta signaling pathway)	K19558		protein_coding;processed_transcript		0.328391	0.303029	0.272066	0.11866	0.113132	0.0588286	0.00397142	0.330587	3.10882	1.63637
ENSMUSG00000039529	ENSMUST00000025482	GO:0000166(nucleotide binding);GO:0000287(magnesium ion binding);GO:0005319(lipid transporter activity);GO:0005524(ATP binding);GO:0005654(nucleoplasm);GO:0005783(endoplasmic reticulum);GO:0005794(Golgi apparatus);GO:0005802(trans-Golgi network);GO:0005829(cytosol);GO:0005886(plasma membrane);GO:0006855(drug transmembrane transport);GO:0006869(lipid transport);GO:0007030(Golgi organization);GO:00…		K01530	EC:7.6.2.1	protein_coding	R_MMU_936837(Ion_transport_by_P_type_ATPases);R_MMU_382551(Transport_of_small_molecules);R_MMU_983712(Ion_channel_transport)	0	0	0	0.047011	0.015725	0.016517	0.004036	0.333338	0.00378535	-8.04536
ENSMUSG00000038775	ENSMUST00000135872;ENSMUST00000051386;ENSMUST00000153454;ENSMUST00000074734;ENSMUST00000141185;ENSMUST00000126251;ENSMUST00000136561	GO:0003779(actin binding);GO:0005546(phosphatidylinositol-4,5-bisphosphate binding);GO:0005737(cytoplasm);GO:0007010(cytoskeleton organization);GO:0008154(actin polymerization or depolymerization);GO:0015629(actin cytoskeleton);GO:0051014(actin filament severing);GO:0051015(actin filament binding);GO:0051016(barbed-end actin filament capping);GO:0051693(actin filament capping);GO:0051693(actin fi…				retained_intron;protein_coding		0.353413	0.463306	0.193445	0.196271	0.131851	0.121138	0.00403798	0.333338	2.24851	1.16897
ENSMUSG00000038803	ENSMUST00000132253;ENSMUST00000132034	GO:0003674(molecular_function);GO:0005575(cellular_component);GO:0005783(endoplasmic reticulum);GO:0005789(endoplasmic reticulum membrane);GO:0006486(protein glycosylation);GO:0008150(biological_process);GO:0008250(oligosaccharyltransferase complex);GO:0016020(membrane);GO:0016021(integral component of membrane);GO:0018279(protein N-linked glycosylation via asparagine);GO:0018279(protein N-linked…				protein_coding		51.8843	199.586	110.702	48.9843	56.2663	73.4804	0.00406266	0.333709	2.02635	1.01889
ENSMUSG00000032523	ENSMUST00000035110;ENSMUST00000214768	GO:0005515(protein binding);GO:0005783(endoplasmic reticulum);GO:0005789(endoplasmic reticulum membrane);GO:0016020(membrane);GO:0016021(integral component of membrane);GO:0016746(transferase activity, transferring acyl groups);GO:0048471(perinuclear region of cytoplasm);GO:0060262(negative regulation of N-terminal protein palmitoylation);GO:0060262(negative regulation of N-terminal protein palmi…				protein_coding		0.0459574	0.677	0.167132	0	0.0902359	0.0806793	0.00406979	0.333709	5.20779	2.38067
ENSMUSG00000020857	ENSMUST00000021217;ENSMUST00000072566	GO:0000166(nucleotide binding);GO:0001726(ruffle);GO:0002762(negative regulation of myeloid leukocyte differentiation);GO:0003677(DNA binding);GO:0003713(transcription coactivator activity);GO:0004550(nucleoside diphosphate kinase activity);GO:0004673(protein histidine kinase activity);GO:0004674(protein serine/threonine kinase activity);GO:0005504(fatty acid binding);GO:0005515(protein binding);…	00230(Purine metabolism);00240(Pyrimidine metabolism);00983(Drug metabolism - other enzymes);00983(Drug metabolism - other enzymes)	K00940	EC:2.7.4.6	protein_coding	R_MMU_499943(Interconversion_of_nucleotide_di__and_triphosphates);R_MMU_1430728(Metabolism);R_MMU_168256(Immune_System);R_MMU_6798695(Neutrophil_degranulation);R_MMU_168249(Innate_Immune_System);R_MMU_15869(Metabolism_of_nucleotides)	415.842	1537.03	787.572	396.806	409.535	564.893	0.0041455	0.33878	1.99853	0.998937
ENSMUSG00000038507	ENSMUST00000038398;ENSMUST00000129916	GO:0003950(NAD+ ADP-ribosyltransferase activity);GO:0005575(cellular_component);GO:0005634(nucleus);GO:0016740(transferase activity);GO:0046872(metal ion binding);GO:0070213(protein auto-ADP-ribosylation);GO:0140289(protein mono-ADP-ribosylation);GO:1990404(protein ADP-ribosylase activity);GO:1990404(protein ADP-ribosylase activity)		K15259	EC:2.4.2.30	protein_coding;retained_intron		0.0301977	0	0.0154951	0.240373	0.167984	0.0693918	0.00417094	0.339723	0.0956419	-3.38621
ENSMUSG00000067575	ENSMUST00000147311					processed_pseudogene		100.715	287.199	156.514	76.7322	85.3414	116.771	0.00418509	0.339743	1.95244	0.96528
ENSMUSG00000019865	ENSMUST00000191238;ENSMUST00000190114;ENSMUST00000186175;ENSMUST00000020015	GO:0004930(G protein-coupled receptor activity);GO:0004946(bombesin receptor activity);GO:0005829(cytosol);GO:0005886(plasma membrane);GO:0005887(integral component of plasma membrane);GO:0007165(signal transduction);GO:0007186(G protein-coupled receptor signaling pathway);GO:0007218(neuropeptide signaling pathway);GO:0008188(neuropeptide receptor activity);GO:0008528(G protein-coupled peptide re…	04080(Neuroactive ligand-receptor interaction);04080(Neuroactive ligand-receptor interaction)	K04168		protein_coding;retained_intron	R_MMU_373076(Class_A/1_(Rhodopsin_like_receptors));R_MMU_375276(Peptide_ligand_binding_receptors);R_MMU_500792(GPCR_ligand_binding);R_MMU_416476(G_alpha_(q)_signalling_events);R_MMU_372790(Signaling_by_GPCR);R_MMU_388396(GPCR_downstream_signalling);R_MMU_162582(Signal_Transduction)	0	0	0	0.0854738	0.0583445	0.0204086	0.00431164	0.34006	0.00182674	-9.09651
ENSMUSG00000014313	ENSMUST00000014457;ENSMUST00000153512;ENSMUST00000127999;ENSMUST00000156915;ENSMUST00000227231	GO:0003674(molecular_function);GO:0004129(cytochrome-c oxidase activity);GO:0005739(mitochondrion);GO:0005743(mitochondrial inner membrane);GO:0006119(oxidative phosphorylation);GO:0008150(biological_process);GO:0016020(membrane);GO:0016021(integral component of membrane);GO:0022900(electron transport chain);GO:1902600(proton transmembrane transport);GO:1902600(proton transmembrane transport)	00190(Oxidative phosphorylation);04260(Cardiac muscle contraction);04714(Thermogenesis);04932(Non-alcoholic fatty liver disease (NAFLD));05010(Alzheimer disease);05012(Parkinson disease);05016(Huntington disease);05016(Huntington disease)	K02268		protein_coding;retained_intron;processed_transcript		30.1101	80.4753	46.1293	25.27	26.3315	32.4355	0.00438913	0.34006	1.86483	0.899043
ENSMUSG00000069744	ENSMUST00000103147;ENSMUST00000138265;ENSMUST00000129197	GO:0000502(proteasome complex);GO:0004175(endopeptidase activity);GO:0004298(threonine-type endopeptidase activity);GO:0005634(nucleus);GO:0005654(nucleoplasm);GO:0005737(cytoplasm);GO:0005829(cytosol);GO:0005839(proteasome core complex);GO:0006508(proteolysis);GO:0008233(peptidase activity);GO:0010498(proteasomal protein catabolic process);GO:0010499(proteasomal ubiquitin-independent protein cat…	03050(Proteasome);03050(Proteasome)	K02735	EC:3.4.25.1	protein_coding;retained_intron	R_MMU_5668541(TNFR2_non_canonical_NF_kB_pathway);R_MMU_68949(Orc1_removal_from_chromatin);R_MMU_1234176(Oxygen_dependent_proline_hydroxylation_of_Hypoxia_inducible_Factor_Alpha);R_MMU_8852276(The_role_of_GTSE1_in_G2/M_progression_after_G2_checkpoint);R_MMU_8941858(Regulation_of_RUNX3_expression_and_activity);R_MMU_5689880(Ub_specific_processing_proteases);R_MMU_5607761(Dectin_1_mediated_noncanoni…	47.8444	157.797	78.4216	46.8837	41.36	58.2237	0.00421069	0.34006	1.93943	0.955633
ENSMUSG00000116835	ENSMUST00000231993					processed_pseudogene		87.3918	261.932	133.427	68.0171	72.3809	105.573	0.00439775	0.34006	1.96263	0.97279
ENSMUSG00000002395	ENSMUST00000110053;ENSMUST00000110054;ENSMUST00000139541;ENSMUST00000019169;ENSMUST00000143657;ENSMUST00000154550;ENSMUST00000146221;ENSMUST00000136368;ENSMUST00000142685;ENSMUST00000127517;ENSMUST00000140236;ENSMUST00000137137	GO:0005783(endoplasmic reticulum);GO:0005789(endoplasmic reticulum membrane);GO:0005794(Golgi apparatus);GO:0005886(plasma membrane);GO:0007029(endoplasmic reticulum organization);GO:0015031(protein transport);GO:0016020(membrane);GO:0016021(integral component of membrane);GO:0016192(vesicle-mediated transport);GO:0030137(COPI-coated vesicle);GO:0031201(SNARE complex);GO:0060628(regulation of ER …	04130(SNARE interactions in vesicular transport);04130(SNARE interactions in vesicular transport)	K08507		protein_coding;retained_intron	R_MMU_5653656(Vesicle_mediated_transport);R_MMU_6811434(COPI_dependent_Golgi_to_ER_retrograde_traffic);R_MMU_8856688(Golgi_to_ER_retrograde_transport);R_MMU_199991(Membrane_Trafficking);R_MMU_6811442(Intra_Golgi_and_retrograde_Golgi_to_ER_traffic)	36.2836	115.304	55.4284	30.9778	30.0801	44.106	0.00424391	0.34006	1.9685	0.977099
ENSMUSG00000024854	ENSMUST00000025773;ENSMUST00000237518;ENSMUST00000235306	GO:0000731(DNA synthesis involved in DNA repair);GO:0001938(positive regulation of endothelial cell proliferation);GO:0003887(DNA-directed DNA polymerase activity);GO:0005634(nucleus);GO:0006260(DNA replication);GO:0006261(DNA-dependent DNA replication);GO:0006281(DNA repair);GO:0006974(cellular response to DNA damage stimulus);GO:0042025(host cell nucleus);GO:0043625(delta DNA polymerase complex…	03030(DNA replication);03410(Base excision repair);03420(Nucleotide excision repair);03430(Mismatch repair);03440(Homologous recombination);03440(Homologous recombination)	K03505		protein_coding	R_MMU_69190(DNA_strand_elongation);R_MMU_73933(Resolution_of_Abasic_Sites_(AP_sites));R_MMU_6782135(Dual_incision_in_TC_NER);R_MMU_5685942(HDR_through_Homologous_Recombination_(HRR));R_MMU_5693567(HDR_through_Homologous_Recombination_(HRR)_or_Single_Strand_Annealing_(SSA));R_MMU_69186(Lagging_Strand_Synthesis);R_MMU_174417(Telomere_C_strand_(Lagging_Strand)_Synthesis);R_MMU_6782210(Gap_filling_DN…	57.9037	155.573	77.0213	33.9819	48.6209	63.3944	0.0043757	0.34006	1.98975	0.992585
ENSMUSG00000069972	ENSMUST00000182017					processed_pseudogene		21.5714	56.8704	64.1967	21.3851	17.6582	31.514	0.00423158	0.34006	2.0216	1.0155
ENSMUSG00000003380	ENSMUST00000076961;ENSMUST00000206222;ENSMUST00000206868;ENSMUST00000205871;ENSMUST00000206941;ENSMUST00000205771	GO:0005515(protein binding);GO:0005737(cytoplasm);GO:0005794(Golgi apparatus);GO:0005886(plasma membrane);GO:0008021(synaptic vesicle);GO:0008022(protein C-terminus binding);GO:0016020(membrane);GO:0016021(integral component of membrane);GO:0030054(cell junction);GO:0031410(cytoplasmic vesicle);GO:0042802(identical protein binding);GO:0045202(synapse);GO:0070064(proline-rich region binding);GO:00…		K20359		protein_coding;retained_intron;processed_transcript		69.711	274.953	114.385	64.1668	68.3981	93.8028	0.00437377	0.34006	2.02789	1.01998
ENSMUSG00000061390	ENSMUST00000183770					processed_pseudogene		5.19329	15.5169	8.11942	3.99902	5.5448	4.37636	0.00428195	0.34006	2.07107	1.05037
ENSMUSG00000010538	ENSMUST00000107556;ENSMUST00000010682;ENSMUST00000123536	GO:0004860(protein kinase inhibitor activity);GO:0005737(cytoplasm);GO:0006469(negative regulation of protein kinase activity);GO:0019901(protein kinase binding);GO:0030544(Hsp70 protein binding);GO:0045860(positive regulation of protein kinase activity);GO:0051087(chaperone binding);GO:0051087(chaperone binding)				protein_coding;retained_intron		0.734325	2.67525	0.703089	0.721921	0.19061	0.610877	0.0042753	0.34006	2.69965	1.43277
ENSMUSG00000069266	ENSMUST00000102965	GO:0000228(nuclear chromosome);GO:0000786(nucleosome);GO:0000788(nuclear nucleosome);GO:0003677(DNA binding);GO:0005515(protein binding);GO:0005634(nucleus);GO:0005654(nucleoplasm);GO:0005694(chromosome);GO:0006334(nucleosome assembly);GO:0006335(DNA replication-dependent nucleosome assembly);GO:0006336(DNA replication-independent nucleosome assembly);GO:0006352(DNA-templated transcription, initi…	05034(Alcoholism);05203(Viral carcinogenesis);05322(Systemic lupus erythematosus)	K11254		protein_coding	R_MMU_2299718(Condensation_of_Prophase_Chromosomes);R_MMU_774815(Nucleosome_assembly);R_MMU_2559582(Senescence_Associated_Secretory_Phenotype_(SASP));R_MMU_5250913(Positive_epigenetic_regulation_of_rRNA_expression);R_MMU_4551638(SUMOylation_of_chromatin_organization_proteins);R_MMU_2559580(Oxidative_Stress_Induced_Senescence);R_MMU_427359(SIRT1_negatively_regulates_rRNA_expression);R_MMU_69620(Ce…	0.92984	2.80272	1.92306	0.542032	0.606442	0.789389	0.00433804	0.34006	2.91848	1.54522
ENSMUSG00000057370	ENSMUST00000081668					processed_pseudogene		0.397212	0.348491	0.640909	0	0.064914	0.068655	0.00435305	0.34006	10.3812	3.37591
ENSMUSG00000050762	ENSMUST00000059482	GO:0004252(serine-type endopeptidase activity);GO:0005576(extracellular region);GO:0005886(plasma membrane);GO:0006508(proteolysis);GO:0008233(peptidase activity);GO:0008236(serine-type peptidase activity);GO:0016787(hydrolase activity)		K09628	EC:3.4.21.-	protein_coding		0.194198	0.175689	0.205499	0	0.043876	0	0.00432997	0.34006	13.1139	3.71303
ENSMUSG00000062279	ENSMUST00000078393					processed_pseudogene		0	0.906161	0.149317	0	0	0	0.00431876	0.34006	3518.26	11.7806
ENSMUSG00000065870	ENSMUST00000083936					snoRNA		0	1.20013	0.446521	0	0	0	0.00424869	0.34006	5488.84	12.4223
ENSMUSG00000062151	ENSMUST00000184666	GO:0001566(non-kinase phorbol ester receptor activity);GO:0005509(calcium ion binding);GO:0005516(calmodulin binding);GO:0005543(phospholipid binding);GO:0005737(cytoplasm);GO:0005886(plasma membrane);GO:0006887(exocytosis);GO:0007268(chemical synaptic transmission);GO:0007528(neuromuscular junction development);GO:0016020(membrane);GO:0016079(synaptic vesicle exocytosis);GO:0016081(synaptic vesi…	04721(Synaptic vesicle cycle)	K15293		protein_coding		0	0	0	0.021248	0.014356	0.01983	0.00443802	0.342091	0.00541184	-7.52966
ENSMUSG00000039873	ENSMUST00000042775	GO:0005737(cytoplasm);GO:0016567(protein ubiquitination);GO:0035556(intracellular signal transduction)		K16782		protein_coding	R_MMU_8951664(Neddylation);R_MMU_597592(Post_translational_protein_modification);R_MMU_392499(Metabolism_of_proteins)	2.82214	6.93664	4.65171	2.4626	2.44253	2.60088	0.00447951	0.343781	1.91986	0.941
ENSMUSG00000079641	ENSMUST00000115231;ENSMUST00000138799;ENSMUST00000131149	GO:0002181(cytoplasmic translation);GO:0002227(innate immune response in mucosa);GO:0003735(structural constituent of ribosome);GO:0005515(protein binding);GO:0005615(extracellular space);GO:0005840(ribosome);GO:0006412(translation);GO:0019731(antibacterial humoral response);GO:0022625(cytosolic large ribosomal subunit);GO:0042788(polysomal ribosome);GO:0050830(defense response to Gram-positive b…	03010(Ribosome);03010(Ribosome)	K02924		protein_coding;retained_intron	R_MMU_975957(Nonsense_Mediated_Decay_(NMD)_enhanced_by_the_Exon_Junction_Complex_(EJC));R_MMU_1799339(SRP_dependent_cotranslational_protein_targeting_to_membrane);R_MMU_975956(Nonsense_Mediated_Decay_(NMD)_independent_of_the_Exon_Junction_Complex_(EJC));R_MMU_72766(Translation);R_MMU_72689(Formation_of_a_pool_of_free_40S_subunits);R_MMU_72737(Cap_dependent_Translation_Initiation);R_MMU_392499(Met…	446.694	1589.25	723.321	367.753	412.341	591.942	0.00448808	0.343781	2.01107	1.00797
ENSMUSG00000024177	ENSMUST00000235157;ENSMUST00000236967;ENSMUST00000025007;ENSMUST00000236547;ENSMUST00000236112;ENSMUST00000236128;ENSMUST00000150280	GO:0000166(nucleotide binding);GO:0004550(nucleoside diphosphate kinase activity);GO:0005524(ATP binding);GO:0005739(mitochondrion);GO:0005758(mitochondrial intermembrane space);GO:0005759(mitochondrial matrix);GO:0006165(nucleoside diphosphate phosphorylation);GO:0006183(GTP biosynthetic process);GO:0006228(UTP biosynthetic process);GO:0006241(CTP biosynthetic process);GO:0006869(lipid transport…	00230(Purine metabolism);00240(Pyrimidine metabolism);00983(Drug metabolism - other enzymes);00983(Drug metabolism - other enzymes)	K00940	EC:2.7.4.6	protein_coding;retained_intron	R_MMU_499943(Interconversion_of_nucleotide_di__and_triphosphates);R_MMU_1430728(Metabolism);R_MMU_15869(Metabolism_of_nucleotides)	28.241	83.8139	38.335	22.9533	23.086	31.7619	0.0045349	0.345047	1.933	0.950843
ENSMUSG00000001588	ENSMUST00000108622;ENSMUST00000001631;ENSMUST00000127238;ENSMUST00000148037	GO:0003674(molecular_function);GO:0005096(GTPase activator activity);GO:0005515(protein binding);GO:0005768(endosome);GO:0006629(lipid metabolic process);GO:0007165(signal transduction);GO:0008150(biological_process);GO:0016020(membrane);GO:0016042(lipid catabolic process);GO:0043547(positive regulation of GTPase activity);GO:0046872(metal ion binding);GO:0055038(recycling endosome membrane);GO:0…	04144(Endocytosis);04144(Endocytosis)	K12489		retained_intron;protein_coding;processed_transcript		0.665962	1.93916	0.768356	0.422501	0.646981	0.562369	0.00454571	0.345047	2.06727	1.04773
ENSMUSG00000108442	ENSMUST00000205636					processed_pseudogene		1.16468	3.95939	2.03534	0.563471	0.860421	1.30156	0.00454696	0.345047	2.62687	1.39334
ENSMUSG00000111875	ENSMUST00000214125					processed_pseudogene		17.4816	51.2625	31.7169	13.9547	14.5974	22.1105	0.00458988	0.347225	1.98294	0.987644
ENSMUSG00000062785	ENSMUST00000107907	GO:0005216(ion channel activity);GO:0005244(voltage-gated ion channel activity);GO:0005249(voltage-gated potassium channel activity);GO:0005267(potassium channel activity);GO:0005515(protein binding);GO:0005886(plasma membrane);GO:0006811(ion transport);GO:0006813(potassium ion transport);GO:0008076(voltage-gated potassium channel complex);GO:0016020(membrane);GO:0016021(integral component of mem…		K04889		protein_coding	R_MMU_112316(Neuronal_System);R_MMU_1296072(Voltage_gated_Potassium_channels);R_MMU_1296071(Potassium_Channels)	0	0	0	0.0281783	0.0319168	0.0196917	0.00464074	0.347842	0.00376002	-8.05504
ENSMUSG00000028039	ENSMUST00000029673;ENSMUST00000200436	GO:0005886(plasma membrane);GO:0007411(axon guidance);GO:0016020(membrane);GO:0016525(negative regulation of angiogenesis);GO:0031225(anchored component of membrane);GO:0045664(regulation of neuron differentiation);GO:0046875(ephrin receptor binding);GO:0048013(ephrin receptor signaling pathway);GO:1902961(positive regulation of aspartic-type endopeptidase activity involved in amyloid precursor p…	04010(MAPK signaling pathway);04014(Ras signaling pathway);04015(Rap1 signaling pathway);04151(PI3K-Akt signaling pathway);04360(Axon guidance);04360(Axon guidance)	K05462		protein_coding	R_MMU_3928663(EPHA_mediated_growth_cone_collapse);R_MMU_422475(Axon_guidance);R_MMU_2682334(EPH_Ephrin_signaling);R_MMU_3928665(EPH_ephrin_mediated_repulsion_of_cells);R_MMU_9675108(Nervous_system_development);R_MMU_1266738(Developmental_Biology)	2.50164	1.88478	2.05905	0.954383	1.22796	1.4065	0.00462069	0.347842	1.79597	0.844765
ENSMUSG00000097935	ENSMUST00000180973					processed_pseudogene		0.292028	0.8858	0.462539	0.054054	0.183406	0.196874	0.00463359	0.347842	3.77674	1.91714
ENSMUSG00000061718	ENSMUST00000078694	GO:0001975(response to amphetamine);GO:0004864(protein phosphatase inhibitor activity);GO:0004865(protein serine/threonine phosphatase inhibitor activity);GO:0005634(nucleus);GO:0005737(cytoplasm);GO:0006351(transcription, DNA-templated);GO:0007165(signal transduction);GO:0007613(memory);GO:0007621(negative regulation of female receptivity);GO:0007626(locomotory behavior);GO:0008542(visual learni…	04024(cAMP signaling pathway);04728(Dopaminergic synapse);05030(Cocaine addiction);05031(Amphetamine addiction);05034(Alcoholism)	K15494		protein_coding	R_MMU_372790(Signaling_by_GPCR);R_MMU_388396(GPCR_downstream_signalling);R_MMU_180024(DARPP_32_events);R_MMU_162582(Signal_Transduction);R_MMU_418594(G_alpha_(i)_signalling_events);R_MMU_111885(Opioid_Signalling)	0	0.00949177	0	0.0989244	0.0908726	0.139527	0.00474699	0.354718	0.028822	-5.11669
ENSMUSG00000024866	ENSMUST00000236224;ENSMUST00000236510;ENSMUST00000237910;ENSMUST00000235612;ENSMUST00000236739;ENSMUST00000054030;ENSMUST00000235592	GO:0004046(aminoacylase activity);GO:0005515(protein binding);GO:0005737(cytoplasm);GO:0005829(cytosol);GO:0005886(plasma membrane);GO:0016020(membrane);GO:0016324(apical plasma membrane);GO:0016787(hydrolase activity);GO:0016788(hydrolase activity, acting on ester bonds);GO:0016811(hydrolase activity, acting on carbon-nitrogen (but not peptide) bonds, in linear amides);GO:0042802(identical prote…		K18458	EC:3.5.1.114	protein_coding;processed_transcript;retained_intron	R_MMU_1430728(Metabolism);R_MMU_5423646(Aflatoxin_activation_and_detoxification);R_MMU_211859(Biological_oxidations)	1.33511	1.84855	1.6402	1.17437	0.837874	0.684738	0.004802	0.356129	1.78861	0.83884
ENSMUSG00000060019	ENSMUST00000073722					processed_pseudogene		74.1447	334.544	135.355	60.5281	81.7942	114.615	0.00480959	0.356129	2.11742	1.08231
ENSMUSG00000043747	ENSMUST00000201734;ENSMUST00000062827;ENSMUST00000178006;ENSMUST00000177300;ENSMUST00000176095	GO:0003674(molecular_function);GO:0005575(cellular_component);GO:0008150(biological_process);GO:0008150(biological_process)				protein_coding;retained_intron		0.0551185	0.19831	0.0597431	0.0511715	0	0.0101097	0.00478514	0.356129	5.1104	2.35344
ENSMUSG00000109539	ENSMUST00000207632					TEC		0.003833	0	0.012213	0.094149	0.145055	0.078967	0.0048503	0.356979	0.050432	-4.30952
ENSMUSG00000045128	ENSMUST00000054220;ENSMUST00000212796;ENSMUST00000212019;ENSMUST00000212129;ENSMUST00000212709;ENSMUST00000213053;ENSMUST00000212378	GO:0002181(cytoplasmic translation);GO:0003735(structural constituent of ribosome);GO:0005840(ribosome);GO:0006412(translation);GO:0014069(postsynaptic density);GO:0022625(cytosolic large ribosomal subunit);GO:0042788(polysomal ribosome);GO:0045202(synapse);GO:0097327(response to antineoplastic agent);GO:0097327(response to antineoplastic agent)	03010(Ribosome);03010(Ribosome)	K02882		protein_coding;retained_intron;nonsense_mediated_decay	R_MMU_975957(Nonsense_Mediated_Decay_(NMD)_enhanced_by_the_Exon_Junction_Complex_(EJC));R_MMU_1799339(SRP_dependent_cotranslational_protein_targeting_to_membrane);R_MMU_975956(Nonsense_Mediated_Decay_(NMD)_independent_of_the_Exon_Junction_Complex_(EJC));R_MMU_72766(Translation);R_MMU_72689(Formation_of_a_pool_of_free_40S_subunits);R_MMU_72737(Cap_dependent_Translation_Initiation);R_MMU_392499(Met…	794.289	2511.44	1275.71	580.773	767.395	986.624	0.00483878	0.356979	1.96225	0.972506
ENSMUSG00000013523	ENSMUST00000109152;ENSMUST00000013667;ENSMUST00000147577	GO:0005737(cytoplasm);GO:0005829(cytosol);GO:0014069(postsynaptic density);GO:0042552(myelination);GO:0042803(protein homodimerization activity);GO:0042803(protein homodimerization activity)				protein_coding;processed_transcript		0.0395286	0	0.0223687	0.157769	0.106607	0.241155	0.00492956	0.36064	0.12244	-3.02985
ENSMUSG00000030744	ENSMUST00000032998;ENSMUST00000128725;ENSMUST00000128174	GO:0000977(RNA polymerase II regulatory region sequence-specific DNA binding);GO:0003677(DNA binding);GO:0003684(damaged DNA binding);GO:0003723(RNA binding);GO:0003729(mRNA binding);GO:0003735(structural constituent of ribosome);GO:0003906(DNA-(apurinic or apyrimidinic site) endonuclease activity);GO:0004520(endodeoxyribonuclease activity);GO:0005515(protein binding);GO:0005634(nucleus);GO:00057…	03010(Ribosome);03010(Ribosome)	K02985		protein_coding;retained_intron	R_MMU_975957(Nonsense_Mediated_Decay_(NMD)_enhanced_by_the_Exon_Junction_Complex_(EJC));R_MMU_1799339(SRP_dependent_cotranslational_protein_targeting_to_membrane);R_MMU_975956(Nonsense_Mediated_Decay_(NMD)_independent_of_the_Exon_Junction_Complex_(EJC));R_MMU_72766(Translation);R_MMU_72689(Formation_of_a_pool_of_free_40S_subunits);R_MMU_72737(Cap_dependent_Translation_Initiation);R_MMU_392499(Met…	913.962	3599.39	1514.87	767.365	903.712	1297	0.00491562	0.36064	2.03102	1.0222
ENSMUSG00000002985	ENSMUST00000174064;ENSMUST00000173739;ENSMUST00000174355;ENSMUST00000172983;ENSMUST00000174144;ENSMUST00000207525;ENSMUST00000174710;ENSMUST00000174191	GO:0001540(amyloid-beta binding);GO:0001937(negative regulation of endothelial cell proliferation);GO:0002021(response to dietary excess);GO:0005102(signaling receptor binding);GO:0005319(lipid transporter activity);GO:0005515(protein binding);GO:0005543(phospholipid binding);GO:0005576(extracellular region);GO:0005615(extracellular space);GO:0005635(nuclear envelope);GO:0005737(cytoplasm);GO:000…	04979(Cholesterol metabolism);05010(Alzheimer disease);05010(Alzheimer disease)	K04524		protein_coding;retained_intron	R_MMU_5653656(Vesicle_mediated_transport);R_MMU_8963898(Plasma_lipoprotein_assembly);R_MMU_8957275(Post_translational_protein_phosphorylation);R_MMU_196854(Metabolism_of_vitamins_and_cofactors);R_MMU_1430728(Metabolism);R_MMU_8964043(Plasma_lipoprotein_clearance);R_MMU_3000480(Scavenging_by_Class_A_Receptors);R_MMU_8963899(Plasma_lipoprotein_remodeling);R_MMU_2173782(Binding_and_Uptake_of_Ligands…	0.907467	0.481078	0.300149	2.02039	1.82528	2.30168	0.00500093	0.36346	0.274703	-1.86406
ENSMUSG00000115938	ENSMUST00000230504					processed_pseudogene		16.3415	49.9353	25.2825	10.5263	14.5229	19.3619	0.0049983	0.36346	2.06163	1.04378
ENSMUSG00000084093	ENSMUST00000118577					processed_pseudogene		14.9602	50.9356	23.1258	12.3244	13.0194	17.7217	0.0050276	0.36346	2.06712	1.04762
ENSMUSG00000092827	ENSMUST00000175086					miRNA		6.00451	21.8386	12.8351	5.03801	3.88246	6.38771	0.00502247	0.36346	2.65728	1.40995
ENSMUSG00000028834	ENSMUST00000105875;ENSMUST00000134164	GO:0004842(ubiquitin-protein transferase activity);GO:0005737(cytoplasm);GO:0006936(muscle contraction);GO:0008270(zinc ion binding);GO:0010614(negative regulation of cardiac muscle hypertrophy);GO:0014732(skeletal muscle atrophy);GO:0014878(response to electrical stimulus involved in regulation of muscle adaptation);GO:0016567(protein ubiquitination);GO:0031432(titin binding);GO:0043292(contract…		K10655	EC:2.3.2.27	protein_coding;retained_intron		0.0260023	0.0512538	0.0248777	0	0	0	0.00505516	0.364374	340.446	8.41128
ENSMUSG00000098274	ENSMUST00000023269;ENSMUST00000137811;ENSMUST00000126419;ENSMUST00000128581	GO:0000027(ribosomal large subunit assembly);GO:0002181(cytoplasmic translation);GO:0003723(RNA binding);GO:0003735(structural constituent of ribosome);GO:0005737(cytoplasm);GO:0005783(endoplasmic reticulum);GO:0005829(cytosol);GO:0005840(ribosome);GO:0006412(translation);GO:0007093(mitotic cell cycle checkpoint);GO:0010458(exit from mitosis);GO:0021554(optic nerve development);GO:0022625(cytosol…	03010(Ribosome);03010(Ribosome)	K02896		protein_coding;processed_transcript;retained_intron	R_MMU_975957(Nonsense_Mediated_Decay_(NMD)_enhanced_by_the_Exon_Junction_Complex_(EJC));R_MMU_1799339(SRP_dependent_cotranslational_protein_targeting_to_membrane);R_MMU_975956(Nonsense_Mediated_Decay_(NMD)_independent_of_the_Exon_Junction_Complex_(EJC));R_MMU_72766(Translation);R_MMU_72689(Formation_of_a_pool_of_free_40S_subunits);R_MMU_72737(Cap_dependent_Translation_Initiation);R_MMU_392499(Met…	908.708	1896.33	1408.11	609.033	764.592	949.841	0.00508821	0.365677	1.8133	0.858619
ENSMUSG00000087579	ENSMUST00000149601;ENSMUST00000142067;ENSMUST00000144045					antisense		0.0104184	0.031826	0.0316108	0	0	0	0.0051149	0.366518	246.184	7.94359
ENSMUSG00000020396	ENSMUST00000093369	GO:0000226(microtubule cytoskeleton organization);GO:0001552(ovarian follicle atresia);GO:0005200(structural constituent of cytoskeleton);GO:0005634(nucleus);GO:0005737(cytoplasm);GO:0005739(mitochondrion);GO:0005856(cytoskeleton);GO:0005882(intermediate filament);GO:0005883(neurofilament);GO:0007420(brain development);GO:0014069(postsynaptic density);GO:0015643(toxic substance binding);GO:001990…	05014(Amyotrophic lateral sclerosis (ALS))	K04574		protein_coding		0.011821	0.019229	0.029258	0.153724	0.197437	0.160017	0.00515598	0.367308	0.117978	-3.0834
ENSMUSG00000020312	ENSMUST00000168116;ENSMUST00000020564;ENSMUST00000166450	GO:0000187(activation of MAPK activity);GO:0005515(protein binding);GO:0005886(plasma membrane);GO:0007169(transmembrane receptor protein tyrosine kinase signaling pathway);GO:0030971(receptor tyrosine kinase binding);GO:0035556(intracellular signal transduction);GO:0035556(intracellular signal transduction)	01521(EGFR tyrosine kinase inhibitor resistance);01522(Endocrine resistance);04012(ErbB signaling pathway);04014(Ras signaling pathway);04062(Chemokine signaling pathway);04072(Phospholipase D signaling pathway);04370(VEGF signaling pathway);04510(Focal adhesion);04650(Natural killer cell mediated cytotoxicity);04722(Neurotrophin signaling pathway);04910(Insulin signaling pathway);04915(Estrogen …	K17447		retained_intron;protein_coding	R_MMU_5683057(MAPK_family_signaling_cascades);R_MMU_4420097(VEGFA_VEGFR2_Pathway);R_MMU_5673001(RAF/MAP_kinase_cascade);R_MMU_166520(Signaling_by_NTRKs);R_MMU_167044(Signalling_to_RAS);R_MMU_187037(Signaling_by_NTRK1_(TRKA));R_MMU_194138(Signaling_by_VEGF);R_MMU_9006934(Signaling_by_Receptor_Tyrosine_Kinases);R_MMU_162582(Signal_Transduction);R_MMU_187687(Signalling_to_ERKs);R_MMU_5684996(MAPK1/M…	0.22635	0.257177	0.105948	0.134897	0.052045	0.0497463	0.00514121	0.367308	2.49051	1.31644
ENSMUSG00000031342	ENSMUST00000112223;ENSMUST00000112224;ENSMUST00000112229;ENSMUST00000129731	GO:0001503(ossification);GO:0005886(plasma membrane);GO:0015031(protein transport);GO:0016020(membrane);GO:0016021(integral component of membrane);GO:0030501(positive regulation of bone mineralization);GO:0031175(neuron projection development);GO:0032956(regulation of actin cytoskeleton organization);GO:0045121(membrane raft);GO:0051612(negative regulation of serotonin uptake);GO:0051893(regulati…				protein_coding;retained_intron		0	0.00867899	0.0259953	0.167062	0.102236	0.135128	0.00519112	0.367667	0.0857368	-3.54394
ENSMUSG00000060600	ENSMUST00000157027;ENSMUST00000072841;ENSMUST00000108548;ENSMUST00000126241;ENSMUST00000134087;ENSMUST00000170716;ENSMUST00000179738	GO:0000015(phosphopyruvate hydratase complex);GO:0000287(magnesium ion binding);GO:0004634(phosphopyruvate hydratase activity);GO:0005737(cytoplasm);GO:0005829(cytosol);GO:0005886(plasma membrane);GO:0006096(glycolytic process);GO:0007568(aging);GO:0016020(membrane);GO:0016829(lyase activity);GO:0032889(regulation of vacuole fusion, non-autophagic);GO:0042493(response to drug);GO:0042802(identica…	00010(Glycolysis / Gluconeogenesis);03018(RNA degradation);04066(HIF-1 signaling pathway);04066(HIF-1 signaling pathway)	K01689	EC:4.2.1.11	protein_coding;retained_intron	R_MMU_71387(Metabolism_of_carbohydrates);R_MMU_1430728(Metabolism);R_MMU_70263(Gluconeogenesis);R_MMU_70326(Glucose_metabolism);R_MMU_70171(Glycolysis)	18.3681	33.3633	23.0085	19.5798	11.7403	13.7204	0.00519062	0.367667	1.6594	0.730658
ENSMUSG00000111079	ENSMUST00000217491					antisense		0	0	0	0.232885	0.072148	0.032545	0.00525055	0.36867	0.000888684	-10.136
ENSMUSG00000039533	ENSMUST00000037048	GO:0000139(Golgi membrane);GO:0004672(protein kinase activity);GO:0005794(Golgi apparatus);GO:0006468(protein phosphorylation);GO:0016020(membrane);GO:0016021(integral component of membrane);GO:0019835(cytolysis);GO:0032880(regulation of protein localization);GO:0045666(positive regulation of neuron differentiation);GO:0045860(positive regulation of protein kinase activity);GO:0046579(positive re…		K11064		protein_coding		0	0	0	0.0182802	0.0211731	0.050616	0.00524616	0.36867	0.00333077	-8.22993
ENSMUSG00000024208	ENSMUST00000025045;ENSMUST00000145148	GO:0002082(regulation of oxidative phosphorylation);GO:0003674(molecular_function);GO:0005739(mitochondrion);GO:0005743(mitochondrial inner membrane);GO:0005758(mitochondrial intermembrane space);GO:0005759(mitochondrial matrix);GO:0016020(membrane);GO:0016604(nuclear body);GO:0034551(mitochondrial respiratory chain complex III assembly);GO:0042645(mitochondrial nucleoid);GO:0050796(regulation of…		K17682		protein_coding;processed_transcript		59.2565	263.457	113.498	50.5556	69.5895	91.5221	0.00523994	0.36867	2.06084	1.04323
ENSMUSG00000064372	ENSMUST00000082423					Mt_tRNA		81.9946	15.5823	22.0543	140.827	106.994	128.401	0.00527444	0.369286	0.31798	-1.65299
ENSMUSG00000028643	ENSMUST00000030395;ENSMUST00000106345;ENSMUST00000097908	GO:0005515(protein binding);GO:0005576(extracellular region);GO:0005737(cytoplasm);GO:0005856(cytoskeleton);GO:0006508(proteolysis);GO:0008017(microtubule binding);GO:0009306(protein secretion);GO:0010596(negative regulation of endothelial cell migration);GO:0031397(negative regulation of protein ubiquitination);GO:0045177(apical part of cell);GO:0061564(axon development);GO:1905048(regulation of…				protein_coding		9.96648	21.4044	12.0429	6.75028	8.31115	8.83568	0.00533968	0.369618	1.8167	0.861319
ENSMUSG00000080921	ENSMUST00000117356					processed_pseudogene		296.745	883.375	478.38	249.768	286.568	350.077	0.00532669	0.369618	1.87102	0.903826
ENSMUSG00000057262	ENSMUST00000081993					processed_pseudogene		48.4411	132.44	74.4793	36.9206	42.1965	56.4894	0.00531674	0.369618	1.8831	0.913111
ENSMUSG00000038690	ENSMUST00000161741;ENSMUST00000162360;ENSMUST00000037056;ENSMUST00000161845;ENSMUST00000200584	GO:0000276(mitochondrial proton-transporting ATP synthase complex, coupling factor F(o));GO:0005739(mitochondrion);GO:0005743(mitochondrial inner membrane);GO:0005753(mitochondrial proton-transporting ATP synthase complex);GO:0006754(ATP biosynthetic process);GO:0006811(ion transport);GO:0016020(membrane);GO:0016021(integral component of membrane);GO:0042776(mitochondrial ATP synthesis coupled pr…	00190(Oxidative phosphorylation);04714(Thermogenesis);04714(Thermogenesis)	K02130		protein_coding;nonsense_mediated_decay;retained_intron	R_MMU_1430728(Metabolism);R_MMU_163210(Formation_of_ATP_by_chemiosmotic_coupling);R_MMU_8949613(Cristae_formation);R_MMU_1852241(Organelle_biogenesis_and_maintenance);R_MMU_1592230(Mitochondrial_biogenesis);R_MMU_163200(Respiratory_electron_transport,_ATP_synthesis_by_chemiosmotic_coupling,_and_heat_production_by_uncoupling_proteins.);R_MMU_1428517(The_citric_acid_(TCA)_cycle_and_respiratory_elec…	19.5512	68.6899	34.719	19.0987	19.6071	25.7283	0.00533943	0.369618	1.90831	0.932294
ENSMUSG00000020758	ENSMUST00000021107;ENSMUST00000106461;ENSMUST00000169928;ENSMUST00000106460;ENSMUST00000068981;ENSMUST00000106458;ENSMUST00000130286	GO:0001664(G protein-coupled receptor binding);GO:0005178(integrin binding);GO:0005515(protein binding);GO:0005604(basement membrane);GO:0005730(nucleolus);GO:0005737(cytoplasm);GO:0005886(plasma membrane);GO:0005925(focal adhesion);GO:0005938(cell cortex);GO:0006914(autophagy);GO:0007154(cell communication);GO:0007155(cell adhesion);GO:0007160(cell-matrix adhesion);GO:0007229(integrin-mediated s…	04151(PI3K-Akt signaling pathway);04510(Focal adhesion);04512(ECM-receptor interaction);04810(Regulation of actin cytoskeleton);05165(Human papillomavirus infection);05410(Hypertrophic cardiomyopathy (HCM));05412(Arrhythmogenic right ventricular cardiomyopathy (ARVC));05414(Dilated cardiomyopathy (DCM));05414(Dilated cardiomyopathy (DCM))	K06525		protein_coding;processed_transcript	R_MMU_3000171(Non_integrin_membrane_ECM_interactions);R_MMU_3000157(Laminin_interactions);R_MMU_1474244(Extracellular_matrix_organization);R_MMU_446728(Cell_junction_organization);R_MMU_3000170(Syndecan_interactions);R_MMU_1500931(Cell_Cell_communication);R_MMU_446107(Type_I_hemidesmosome_assembly)	0.244543	0.271775	0.387082	0.178543	0.136197	0.15968	0.00540398	0.37154	1.90422	0.9292
ENSMUSG00000100104	ENSMUST00000122039					processed_pseudogene		4.0257	7.92707	4.75462	1.68639	1.83346	3.89889	0.00538979	0.37154	2.25205	1.17124
ENSMUSG00000018893	ENSMUST00000166179;ENSMUST00000169226	GO:0001666(response to hypoxia);GO:0005344(oxygen carrier activity);GO:0007507(heart development);GO:0009725(response to hormone);GO:0015671(oxygen transport);GO:0019825(oxygen binding);GO:0020037(heme binding);GO:0031444(slow-twitch skeletal muscle fiber contraction);GO:0042542(response to hydrogen peroxide);GO:0043353(enucleate erythrocyte differentiation);GO:0046872(metal ion binding);GO:00508…		K21892		protein_coding	R_MMU_8981607(Intracellular_oxygen_transport);R_MMU_382551(Transport_of_small_molecules)	0.217065	0	0.139265	0	0	0	0.00541307	0.37154	1187.76	10.214
ENSMUSG00000044708	ENSMUST00000056136	GO:0000166(nucleotide binding);GO:0005102(signaling receptor binding);GO:0005242(inward rectifier potassium channel activity);GO:0005244(voltage-gated ion channel activity);GO:0005267(potassium channel activity);GO:0005515(protein binding);GO:0005524(ATP binding);GO:0005886(plasma membrane);GO:0005887(integral component of plasma membrane);GO:0005902(microvillus);GO:0006811(ion transport);GO:0006…	04971(Gastric acid secretion)	K05003		protein_coding	R_MMU_112315(Transmission_across_Chemical_Synapses);R_MMU_977443(GABA_receptor_activation);R_MMU_977444(GABA_B_receptor_activation);R_MMU_1296041(Activation_of_G_protein_gated_Potassium_channels);R_MMU_112314(Neurotransmitter_receptors_and_postsynaptic_signal_transmission);R_MMU_991365(Activation_of_GABAB_receptors);R_MMU_1296067(Potassium_transport_channels);R_MMU_112316(Neuronal_System);R_MMU_1…	0	0.007393	0.025124	0.155821	0.066963	0.165137	0.00552033	0.373717	0.0838238	-3.5765
ENSMUSG00000065947	ENSMUST00000084013	GO:0005739(mitochondrion);GO:0008137(NADH dehydrogenase (ubiquinone) activity);GO:0016020(membrane);GO:0016021(integral component of membrane);GO:0016491(oxidoreductase activity);GO:0016651(oxidoreductase activity, acting on NAD(P)H);GO:0030964(NADH dehydrogenase complex);GO:0031966(mitochondrial membrane);GO:0042773(ATP synthesis coupled electron transport);GO:0055114(oxidation-reduction process…	00190(Oxidative phosphorylation);04714(Thermogenesis);04723(Retrograde endocannabinoid signaling);05012(Parkinson disease)	K03882	EC:7.1.1.2	protein_coding		107.938	13.3199	22.4449	429.474	98.2281	73.4614	0.00562768	0.373717	0.23904	-2.06467
ENSMUSG00000064367	ENSMUST00000082418	GO:0001666(response to hypoxia);GO:0003954(NADH dehydrogenase activity);GO:0005739(mitochondrion);GO:0005743(mitochondrial inner membrane);GO:0005747(mitochondrial respiratory chain complex I);GO:0008137(NADH dehydrogenase (ubiquinone) activity);GO:0010243(response to organonitrogen compound);GO:0015990(electron transport coupled proton transport);GO:0016020(membrane);GO:0016021(integral componen…	00190(Oxidative phosphorylation);04714(Thermogenesis);04723(Retrograde endocannabinoid signaling);05012(Parkinson disease)	K03883	EC:7.1.1.2	protein_coding	R_MMU_1430728(Metabolism);R_MMU_6799198(Complex_I_biogenesis);R_MMU_611105(Respiratory_electron_transport);R_MMU_163200(Respiratory_electron_transport,_ATP_synthesis_by_chemiosmotic_coupling,_and_heat_production_by_uncoupling_proteins.);R_MMU_1428517(The_citric_acid_(TCA)_cycle_and_respiratory_electron_transport)	365.577	36.6422	74.4654	964.566	383.784	345.821	0.00555919	0.373717	0.281368	-1.82947
ENSMUSG00000059278	ENSMUST00000142126;ENSMUST00000144531;ENSMUST00000082283;ENSMUST00000124932	GO:0003674(molecular_function);GO:0005634(nucleus);GO:0005654(nucleoplasm);GO:0005737(cytoplasm);GO:0005844(polysome);GO:0031417(NatC complex);GO:0043066(negative regulation of apoptotic process);GO:0043066(negative regulation of apoptotic process)		K20824		processed_transcript;protein_coding		17.3807	45.0901	23.6309	15.859	13.2095	18.2426	0.00551619	0.373717	1.8199	0.863863
ENSMUSG00000063316	ENSMUST00000077856;ENSMUST00000139939;ENSMUST00000107249;ENSMUST00000127514;ENSMUST00000152162	GO:0003735(structural constituent of ribosome);GO:0005737(cytoplasm);GO:0005783(endoplasmic reticulum);GO:0005791(rough endoplasmic reticulum);GO:0005829(cytosol);GO:0005840(ribosome);GO:0006364(rRNA processing);GO:0006412(translation);GO:0015934(large ribosomal subunit);GO:0022625(cytosolic large ribosomal subunit);GO:0098556(cytoplasmic side of rough endoplasmic reticulum membrane);GO:1990904(r…	03010(Ribosome);03010(Ribosome)	K02901		protein_coding;processed_transcript	R_MMU_975957(Nonsense_Mediated_Decay_(NMD)_enhanced_by_the_Exon_Junction_Complex_(EJC));R_MMU_1799339(SRP_dependent_cotranslational_protein_targeting_to_membrane);R_MMU_975956(Nonsense_Mediated_Decay_(NMD)_independent_of_the_Exon_Junction_Complex_(EJC));R_MMU_72766(Translation);R_MMU_72689(Formation_of_a_pool_of_free_40S_subunits);R_MMU_72737(Cap_dependent_Translation_Initiation);R_MMU_392499(Met…	429.684	1166.62	704.121	346.704	396.181	506.53	0.00555534	0.373717	1.8412	0.88065
ENSMUSG00000025144	ENSMUST00000128543;ENSMUST00000106154;ENSMUST00000106155;ENSMUST00000055424;ENSMUST00000026137	GO:0000712(resolution of meiotic recombination intermediates);GO:0000775(chromosome, centromeric region);GO:0000776(kinetochore);GO:0000777(condensed chromosome kinetochore);GO:0003677(DNA binding);GO:0003690(double-stranded DNA binding);GO:0005634(nucleus);GO:0005694(chromosome);GO:0006281(DNA repair);GO:0006974(cellular response to DNA damage stimulus);GO:0007049(cell cycle);GO:0031297(replicat…	03460(Fanconi anemia pathway);03460(Fanconi anemia pathway)			processed_transcript;protein_coding	R_MMU_774815(Nucleosome_assembly);R_MMU_73886(Chromosome_Maintenance);R_MMU_1640170(Cell_Cycle);R_MMU_606279(Deposition_of_new_CENPA_containing_nucleosomes_at_the_centromere);R_MMU_6783310(Fanconi_Anemia_Pathway);R_MMU_73894(DNA_Repair)	22.6908	57.4723	24.4639	16.8348	18.1666	21.7432	0.0056495	0.373717	1.84382	0.882702
ENSMUSG00000042312	ENSMUST00000048138	GO:0005507(copper ion binding);GO:0005509(calcium ion binding);GO:0005576(extracellular region);GO:0005615(extracellular space);GO:0005634(nucleus);GO:0005654(nucleoplasm);GO:0005730(nucleolus);GO:0005737(cytoplasm);GO:0005829(cytosol);GO:0005886(plasma membrane);GO:0008270(zinc ion binding);GO:0008284(positive regulation of cell population proliferation);GO:0008289(lipid binding);GO:0008360(regu…				protein_coding		22.6271	77.7362	34.8235	24.8808	18.7599	28.0352	0.00570062	0.373717	1.88609	0.915396
ENSMUSG00000060032	ENSMUST00000074556;ENSMUST00000203982	GO:0000786(nucleosome);GO:0000790(nuclear chromatin);GO:0003677(DNA binding);GO:0005634(nucleus);GO:0005694(chromosome);GO:0006325(chromatin organization);GO:0006342(chromatin silencing);GO:0046982(protein heterodimerization activity);GO:0046982(protein heterodimerization activity)	04217(Necroptosis);05034(Alcoholism);05322(Systemic lupus erythematosus);05322(Systemic lupus erythematosus)	K11251		protein_coding	R_MMU_2299718(Condensation_of_Prophase_Chromosomes);R_MMU_774815(Nucleosome_assembly);R_MMU_5689880(Ub_specific_processing_proteases);R_MMU_2559582(Senescence_Associated_Secretory_Phenotype_(SASP));R_MMU_5250913(Positive_epigenetic_regulation_of_rRNA_expression);R_MMU_2559580(Oxidative_Stress_Induced_Senescence);R_MMU_427359(SIRT1_negatively_regulates_rRNA_expression);R_MMU_2559583(Cellular_Senes…	39.2274	138.536	76.0907	38.1204	41.1222	54.3101	0.00571104	0.373717	1.90078	0.926588
ENSMUSG00000036199	ENSMUST00000110167	GO:0003954(NADH dehydrogenase activity);GO:0005524(ATP binding);GO:0005634(nucleus);GO:0005654(nucleoplasm);GO:0005737(cytoplasm);GO:0005739(mitochondrion);GO:0005743(mitochondrial inner membrane);GO:0005746(mitochondrial respirasome);GO:0005747(mitochondrial respiratory chain complex I);GO:0006915(apoptotic process);GO:0008137(NADH dehydrogenase (ubiquinone) activity);GO:0016020(membrane);GO:001…	00190(Oxidative phosphorylation);04714(Thermogenesis);04723(Retrograde endocannabinoid signaling);04932(Non-alcoholic fatty liver disease (NAFLD));05010(Alzheimer disease);05012(Parkinson disease);05016(Huntington disease)	K11353		protein_coding	R_MMU_1430728(Metabolism);R_MMU_6799198(Complex_I_biogenesis);R_MMU_611105(Respiratory_electron_transport);R_MMU_163200(Respiratory_electron_transport,_ATP_synthesis_by_chemiosmotic_coupling,_and_heat_production_by_uncoupling_proteins.);R_MMU_1428517(The_citric_acid_(TCA)_cycle_and_respiratory_electron_transport)	40.0993	139.007	64.3706	35.1292	41.7737	50.6858	0.00572008	0.373717	1.90829	0.932281
ENSMUSG00000090841	ENSMUST00000164181;ENSMUST00000219655;ENSMUST00000219554;ENSMUST00000217733;ENSMUST00000218127;ENSMUST00000218813;ENSMUST00000219236;ENSMUST00000217969;ENSMUST00000217776;ENSMUST00000220307;ENSMUST00000218713;ENSMUST00000220427;ENSMUST00000218170;ENSMUST00000219100;ENSMUST00000217913	GO:0003774(motor activity);GO:0005509(calcium ion binding);GO:0005515(protein binding);GO:0005903(brush border);GO:0006936(muscle contraction);GO:0007519(skeletal muscle tissue development);GO:0008307(structural constituent of muscle);GO:0016459(myosin complex);GO:0016461(unconventional myosin complex);GO:0030049(muscle filament sliding);GO:0030898(actin-dependent ATPase activity);GO:0030898(acti…	04270(Vascular smooth muscle contraction);04530(Tight junction);04921(Oxytocin signaling pathway);04921(Oxytocin signaling pathway)	K12751		protein_coding;processed_transcript;retained_intron;nonsense_mediated_decay	R_MMU_9716542(Signaling_by_Rho_GTPases,_Miro_GTPases_and_RHOBTB3);R_MMU_194315(Signaling_by_Rho_GTPases);R_MMU_5627123(RHO_GTPases_activate_PAKs);R_MMU_445355(Smooth_Muscle_Contraction);R_MMU_162582(Signal_Transduction);R_MMU_195258(RHO_GTPase_Effectors);R_MMU_397014(Muscle_contraction)	79.7967	284.654	168.397	78.6407	85.6707	114.697	0.00561238	0.373717	1.90979	0.933414
ENSMUSG00000060636	ENSMUST00000078804;ENSMUST00000115079;ENSMUST00000133785;ENSMUST00000232188;ENSMUST00000137720;ENSMUST00000115078;ENSMUST00000115076;ENSMUST00000115075	GO:0002181(cytoplasmic translation);GO:0003735(structural constituent of ribosome);GO:0005739(mitochondrion);GO:0005840(ribosome);GO:0006364(rRNA processing);GO:0006412(translation);GO:0022625(cytosolic large ribosomal subunit);GO:0042273(ribosomal large subunit biogenesis);GO:0043021(ribonucleoprotein complex binding);GO:0043021(ribonucleoprotein complex binding)	03010(Ribosome);03010(Ribosome)	K02917		protein_coding;retained_intron;processed_transcript	R_MMU_975957(Nonsense_Mediated_Decay_(NMD)_enhanced_by_the_Exon_Junction_Complex_(EJC));R_MMU_1799339(SRP_dependent_cotranslational_protein_targeting_to_membrane);R_MMU_975956(Nonsense_Mediated_Decay_(NMD)_independent_of_the_Exon_Junction_Complex_(EJC));R_MMU_72766(Translation);R_MMU_72689(Formation_of_a_pool_of_free_40S_subunits);R_MMU_72737(Cap_dependent_Translation_Initiation);R_MMU_392499(Met…	262.64	874.209	431.287	222.495	259.144	339.209	0.00558602	0.373717	1.91038	0.933863
ENSMUSG00000031059	ENSMUST00000116621	GO:0003674(molecular_function);GO:0005739(mitochondrion);GO:0005743(mitochondrial inner membrane);GO:0005747(mitochondrial respiratory chain complex I);GO:0016020(membrane);GO:0016021(integral component of membrane);GO:0032981(mitochondrial respiratory chain complex I assembly);GO:0055114(oxidation-reduction process);GO:0070469(respirasome)	00190(Oxidative phosphorylation);04714(Thermogenesis);04723(Retrograde endocannabinoid signaling);04932(Non-alcoholic fatty liver disease (NAFLD));05010(Alzheimer disease);05012(Parkinson disease);05016(Huntington disease)	K11351		protein_coding	R_MMU_1430728(Metabolism);R_MMU_6799198(Complex_I_biogenesis);R_MMU_611105(Respiratory_electron_transport);R_MMU_163200(Respiratory_electron_transport,_ATP_synthesis_by_chemiosmotic_coupling,_and_heat_production_by_uncoupling_proteins.);R_MMU_1428517(The_citric_acid_(TCA)_cycle_and_respiratory_electron_transport)	89.8902	316.436	146.456	86.4835	81.2107	120.929	0.00569563	0.373717	1.91524	0.937522
ENSMUSG00000090733	ENSMUST00000196205;ENSMUST00000197028;ENSMUST00000199031;ENSMUST00000200305;ENSMUST00000197361;ENSMUST00000170122;ENSMUST00000199428;ENSMUST00000196196	GO:0000028(ribosomal small subunit assembly);GO:0003723(RNA binding);GO:0003735(structural constituent of ribosome);GO:0005515(protein binding);GO:0005840(ribosome);GO:0006364(rRNA processing);GO:0006412(translation);GO:0022627(cytosolic small ribosomal subunit);GO:0046872(metal ion binding);GO:0046872(metal ion binding)	03010(Ribosome);03010(Ribosome)	K02978		protein_coding;retained_intron	R_MMU_975957(Nonsense_Mediated_Decay_(NMD)_enhanced_by_the_Exon_Junction_Complex_(EJC));R_MMU_1799339(SRP_dependent_cotranslational_protein_targeting_to_membrane);R_MMU_69620(Cell_Cycle_Checkpoints);R_MMU_975956(Nonsense_Mediated_Decay_(NMD)_independent_of_the_Exon_Junction_Complex_(EJC));R_MMU_9648025(EML4_and_NUDC_in_mitotic_spindle_formation);R_MMU_72766(Translation);R_MMU_72689(Formation_of_a…	498.446	1694.93	804.721	385.842	482.961	668.034	0.00568106	0.373717	1.95082	0.964083
ENSMUSG00000072772	ENSMUST00000129823;ENSMUST00000004389;ENSMUST00000140423;ENSMUST00000137318	GO:0003674(molecular_function);GO:0005737(cytoplasm);GO:0009791(post-embryonic development);GO:0014819(regulation of skeletal muscle contraction);GO:0016607(nuclear speck);GO:0021540(corpus callosum morphogenesis);GO:0021678(third ventricle development);GO:0036343(psychomotor behavior);GO:0048593(camera-type eye morphogenesis);GO:0050890(cognition);GO:0050890(cognition)				processed_transcript;protein_coding;retained_intron		31.805	120.078	43.872	26.2199	31.3635	41.3496	0.00570856	0.373717	1.97866	0.984522
ENSMUSG00000037994	ENSMUST00000145195;ENSMUST00000126034;ENSMUST00000149655;ENSMUST00000051849;ENSMUST00000132405	GO:0005739(mitochondrion);GO:0005743(mitochondrial inner membrane);GO:0005768(endosome);GO:0005886(plasma membrane);GO:0005929(cilium);GO:0006811(ion transport);GO:0006812(cation transport);GO:0006814(sodium ion transport);GO:0010008(endosome membrane);GO:0010348(lithium:proton antiporter activity);GO:0015297(antiporter activity);GO:0015299(solute:proton antiporter activity);GO:0015385(sodium:pro…				nonsense_mediated_decay;retained_intron;protein_coding	R_MMU_382551(Transport_of_small_molecules);R_MMU_2672351(Stimuli_sensing_channels);R_MMU_983712(Ion_channel_transport)	0.220583	0.542578	0.269257	0.0940001	0.206468	0.151333	0.00551985	0.373717	2.28511	1.19226
ENSMUSG00000117648	ENSMUST00000234450					bidirectional_promoter_lncRNA		0.328967	4.38683	2.13254	0.619856	0.705667	0.964662	0.00557159	0.373717	2.9903	1.58029
ENSMUSG00000026809	ENSMUST00000102877;ENSMUST00000124840;ENSMUST00000144209	GO:0001669(acrosomal vesicle);GO:0005634(nucleus);GO:0005737(cytoplasm);GO:0005856(cytoskeleton);GO:0005881(cytoplasmic microtubule);GO:0005929(cilium);GO:0008150(biological_process);GO:0031410(cytoplasmic vesicle);GO:0031514(motile cilium);GO:0036064(ciliary basal body);GO:0036126(sperm flagellum);GO:0042995(cell projection);GO:0048306(calcium-dependent protein binding);GO:0097546(ciliary base);…				protein_coding;processed_transcript		0.234848	1.54533	0.591651	0.132741	0.294672	0.26398	0.00552803	0.373717	3.4305	1.77842
ENSMUSG00000097610	ENSMUST00000181094					antisense		0	0.0833966	0.0525501	0	0	0	0.00565026	0.373717	453.156	8.82386
ENSMUSG00000082755	ENSMUST00000118102					processed_pseudogene		0.237937	0.275054	0.192082	0	0	0	0.00574634	0.374431	2350.24	11.1986
ENSMUSG00000069892	ENSMUST00000101295;ENSMUST00000093152;ENSMUST00000132768	GO:0003674(molecular_function);GO:0003924(GTPase activity);GO:0005525(GTP binding);GO:0005575(cellular_component);GO:0005789(endoplasmic reticulum membrane);GO:0006952(defense response);GO:0008150(biological_process);GO:0016020(membrane);GO:0035458(cellular response to interferon-beta);GO:0035458(cellular response to interferon-beta)				protein_coding		0.00658973	0	0.00277884	0.117714	0.0218511	0.0211083	0.00582224	0.377296	0.0583082	-4.10016
ENSMUSG00000034771	ENSMUST00000140433;ENSMUST00000129798;ENSMUST00000135211;ENSMUST00000146916;ENSMUST00000136254;ENSMUST00000146358;ENSMUST00000145878;ENSMUST00000141913;ENSMUST00000139135;ENSMUST00000131411;ENSMUST00000153812	GO:0003714(transcription corepressor activity);GO:0005515(protein binding);GO:0005634(nucleus);GO:0005654(nucleoplasm);GO:0005667(transcription factor complex);GO:0005925(focal adhesion);GO:0006355(regulation of transcription, DNA-templated);GO:0016055(Wnt signaling pathway);GO:0016604(nuclear body);GO:0045892(negative regulation of transcription, DNA-templated);GO:0070491(repressing transcriptio…				retained_intron;protein_coding	R_MMU_3769402(Deactivation_of_the_beta_catenin_transactivating_complex);R_MMU_4641265(Repression_of_WNT_target_genes);R_MMU_201681(TCF_dependent_signaling_in_response_to_WNT);R_MMU_195721(Signaling_by_WNT);R_MMU_201722(Formation_of_the_beta_catenin:TCF_transactivating_complex);R_MMU_162582(Signal_Transduction);R_MMU_195253(Degradation_of_beta_catenin_by_the_destruction_complex)	0.653648	0.982125	0.805129	0.617755	0.301539	0.468895	0.00588668	0.377296	1.75834	0.814211
ENSMUSG00000064326	ENSMUST00000021728;ENSMUST00000109755;ENSMUST00000222353;ENSMUST00000222368;ENSMUST00000222729	GO:0001618(virus receptor activity);GO:0005164(tumor necrosis factor receptor binding);GO:0005175(CD27 receptor binding);GO:0005634(nucleus);GO:0005654(nucleoplasm);GO:0005737(cytoplasm);GO:0005739(mitochondrion);GO:0006915(apoptotic process);GO:0006924(activation-induced cell death of T cells);GO:0008270(zinc ion binding);GO:0032088(negative regulation of NF-kappaB transcription factor activity)…	04115(p53 signaling pathway);04115(p53 signaling pathway)	K22744		protein_coding;retained_intron		25.549	75.2924	40.9347	19.7169	25.1388	30.7761	0.00583975	0.377296	1.87456	0.906549
ENSMUSG00000050552	ENSMUST00000062067;ENSMUST00000160157	GO:0005085(guanyl-nucleotide exchange factor activity);GO:0005764(lysosome);GO:0008361(regulation of cell size);GO:0032008(positive regulation of TOR signaling);GO:0043231(intracellular membrane-bounded organelle);GO:0060090(molecular adaptor activity);GO:0061462(protein localization to lysosome);GO:0071230(cellular response to amino acid stimulus);GO:0071986(Ragulator complex);GO:0071986(Ragulat…	04150(mTOR signaling pathway);04150(mTOR signaling pathway)	K20399		protein_coding;processed_transcript	R_MMU_2262752(Cellular_responses_to_stress);R_MMU_73857(RNA_Polymerase_II_Transcription);R_MMU_212436(Generic_Transcription_Pathway);R_MMU_9711097(Cellular_response_to_starvation);R_MMU_8953897(Cellular_responses_to_external_stimuli);R_MMU_380972(Energy_dependent_regulation_of_mTOR_by_LKB1_AMPK);R_MMU_8943724(Regulation_of_PTEN_gene_transcription);R_MMU_1257604(PIP3_activates_AKT_signaling);R_MMU…	8.19185	27.3775	13.5742	6.4395	7.99311	10.7553	0.00589839	0.377296	1.95108	0.964272
ENSMUSG00000028470	ENSMUST00000151238;ENSMUST00000130593;ENSMUST00000134050;ENSMUST00000134082;ENSMUST00000030192;ENSMUST00000151514;ENSMUST00000155985	GO:0000166(nucleotide binding);GO:0003824(catalytic activity);GO:0005730(nucleolus);GO:0005737(cytoplasm);GO:0005739(mitochondrion);GO:0006629(lipid metabolic process);GO:0006694(steroid biosynthetic process);GO:0006915(apoptotic process);GO:0016042(lipid catabolic process);GO:0016787(hydrolase activity);GO:2000757(negative regulation of peptidyl-lysine acetylation);GO:2000757(negative regulation…				processed_transcript;protein_coding	R_MMU_9013405(RHOD_GTPase_cycle);R_MMU_9012999(RHO_GTPase_cycle);R_MMU_9716542(Signaling_by_Rho_GTPases,_Miro_GTPases_and_RHOBTB3);R_MMU_194315(Signaling_by_Rho_GTPases);R_MMU_162582(Signal_Transduction)	1.56274	5.11556	1.87335	1.79779	1.13399	1.40364	0.00582319	0.377296	1.9725	0.980028
ENSMUSG00000073478	ENSMUST00000139056;ENSMUST00000194375					lincRNA		1.49021	3.21002	1.52458	0.671744	1.3892	1.00234	0.00586898	0.377296	2.03207	1.02295
ENSMUSG00000059159	ENSMUST00000118230					processed_pseudogene		29.0924	113.641	50.1692	22.608	30.1796	41.6282	0.00588472	0.377296	2.04312	1.03077
ENSMUSG00000098181	ENSMUST00000182321					processed_pseudogene		17.2669	50.5387	35.4425	12.9272	16.875	23.1776	0.00599028	0.38216	1.94882	0.9626
ENSMUSG00000078350	ENSMUST00000182191;ENSMUST00000182151;ENSMUST00000143047;ENSMUST00000125533;ENSMUST00000126119;ENSMUST00000146543;ENSMUST00000130175;ENSMUST00000132541;ENSMUST00000145527;ENSMUST00000146054;ENSMUST00000131325;ENSMUST00000146426;ENSMUST00000139569;ENSMUST00000126624	GO:0005886(plasma membrane);GO:0008150(biological_process);GO:0009986(cell surface);GO:0016020(membrane);GO:0016021(integral component of membrane);GO:0042803(protein homodimerization activity);GO:0042803(protein homodimerization activity)				protein_coding;processed_transcript		0.551059	1.92086	0.63983	0.44882	0.47706	0.602807	0.0060057	0.38216	2.03557	1.02543
ENSMUSG00000028998	ENSMUST00000030851	GO:0005739(mitochondrion);GO:0005741(mitochondrial outer membrane);GO:0005742(mitochondrial outer membrane translocase complex);GO:0015031(protein transport);GO:0016020(membrane);GO:0016021(integral component of membrane);GO:0030150(protein import into mitochondrial matrix);GO:0031647(regulation of protein stability);GO:0098779(positive regulation of mitophagy in response to mitochondrial depolar…	04137(Mitophagy - animal)	K17771		protein_coding	R_MMU_9663891(Selective_autophagy);R_MMU_5205685(PINK1_PRKN_Mediated_Mitophagy);R_MMU_9612973(Autophagy);R_MMU_5205647(Mitophagy);R_MMU_1632852(Macroautophagy)	60.8608	190.355	97.5368	56.4559	59.4498	73.7205	0.00603671	0.383135	1.83915	0.879043
ENSMUSG00000051396	ENSMUST00000124331;ENSMUST00000140494					protein_coding		0.410694	0.0859993	0.20557	0.821705	0.754177	0.722352	0.00605616	0.383374	0.305567	-1.71044
ENSMUSG00000115193	ENSMUST00000227365					processed_pseudogene		0.45709	3.74116	1.19129	0.460404	0.628357	0.798101	0.00609302	0.38471	2.85636	1.51418
ENSMUSG00000074800	ENSMUST00000099371					processed_pseudogene		62.2333	160.282	117.019	51.4995	76.4003	61.9781	0.00614637	0.387079	1.78817	0.838487
ENSMUSG00000017412	ENSMUST00000078324	GO:0005244(voltage-gated ion channel activity);GO:0005245(voltage-gated calcium channel activity);GO:0005262(calcium channel activity);GO:0005515(protein binding);GO:0005730(nucleolus);GO:0005737(cytoplasm);GO:0005886(plasma membrane);GO:0005891(voltage-gated calcium channel complex);GO:0006811(ion transport);GO:0006816(calcium ion transport);GO:0007214(gamma-aminobutyric acid signaling pathway);…	04010(MAPK signaling pathway);04260(Cardiac muscle contraction);04261(Adrenergic signaling in cardiomyocytes);04921(Oxytocin signaling pathway);05410(Hypertrophic cardiomyopathy (HCM));05412(Arrhythmogenic right ventricular cardiomyopathy (ARVC));05414(Dilated cardiomyopathy (DCM))	K04865		protein_coding	R_MMU_112308(Presynaptic_depolarization_and_calcium_channel_opening);R_MMU_112315(Transmission_across_Chemical_Synapses);R_MMU_112316(Neuronal_System)	0	0	0	0.0264663	0	0.0373176	0.00616323	0.387143	0.00470338	-7.73209
ENSMUSG00000067736	ENSMUST00000088336					unprocessed_pseudogene		109.201	13.4786	22.6396	428.757	97.6212	73.4785	0.00620043	0.387487	0.242257	-2.04539
ENSMUSG00000087687	ENSMUST00000208950;ENSMUST00000208185;ENSMUST00000156380;ENSMUST00000207389	GO:0005739(mitochondrion);GO:0016020(membrane);GO:0016021(integral component of membrane);GO:0031305(integral component of mitochondrial inner membrane);GO:0033617(mitochondrial respiratory chain complex IV assembly);GO:0051082(unfolded protein binding);GO:0051082(unfolded protein binding)		K18186		nonsense_mediated_decay;retained_intron;protein_coding		1.97351	9.44513	3.21493	2.34739	1.89516	2.90492	0.00619374	0.387487	2.04738	1.03378
ENSMUSG00000018774	ENSMUST00000018918;ENSMUST00000154124;ENSMUST00000108654	GO:0002437(inflammatory response to antigenic stimulus);GO:0002605(negative regulation of dendritic cell antigen processing and presentation);GO:0005764(lysosome);GO:0005765(lysosomal membrane);GO:0005768(endosome);GO:0005886(plasma membrane);GO:0007568(aging);GO:0010008(endosome membrane);GO:0016020(membrane);GO:0016021(integral component of membrane);GO:0031669(cellular response to nutrient lev…	04142(Lysosome);04142(Lysosome)	K06501		protein_coding;processed_transcript	R_MMU_168256(Immune_System);R_MMU_6798695(Neutrophil_degranulation);R_MMU_168249(Innate_Immune_System)	10.2208	22.7953	23.0534	4.39197	10.9402	12.1712	0.00623619	0.387738	2.03863	1.0276
ENSMUSG00000068614	ENSMUST00000090269	GO:0000166(nucleotide binding);GO:0005515(protein binding);GO:0005524(ATP binding);GO:0005737(cytoplasm);GO:0005856(cytoskeleton);GO:0005869(dynactin complex);GO:0005884(actin filament);GO:0007015(actin filament organization);GO:0010628(positive regulation of gene expression);GO:0015629(actin cytoskeleton);GO:0016887(ATPase activity);GO:0017022(myosin binding);GO:0030017(sarcomere);GO:0030027(lam…	04260(Cardiac muscle contraction);04261(Adrenergic signaling in cardiomyocytes);05410(Hypertrophic cardiomyopathy (HCM));05414(Dilated cardiomyopathy (DCM))			protein_coding	R_MMU_8980692(RHOA_GTPase_cycle);R_MMU_9012999(RHO_GTPase_cycle);R_MMU_9013026(RHOB_GTPase_cycle);R_MMU_9716542(Signaling_by_Rho_GTPases,_Miro_GTPases_and_RHOBTB3);R_MMU_194315(Signaling_by_Rho_GTPases);R_MMU_162582(Signal_Transduction);R_MMU_390522(Striated_Muscle_Contraction);R_MMU_397014(Muscle_contraction)	0.156343	0	0.143971	0	0	0	0.00623137	0.387738	1001.05	9.96729
ENSMUSG00000067719	ENSMUST00000088299					processed_pseudogene		49.3184	135.373	79.5998	44.2749	43.9196	57.581	0.00625914	0.388178	1.81301	0.858383
ENSMUSG00000068748	ENSMUST00000090568;ENSMUST00000202579;ENSMUST00000202341	GO:0002244(hematopoietic progenitor cell differentiation);GO:0004721(phosphoprotein phosphatase activity);GO:0004725(protein tyrosine phosphatase activity);GO:0005178(integrin binding);GO:0005515(protein binding);GO:0005576(extracellular region);GO:0005615(extracellular space);GO:0005737(cytoplasm);GO:0005886(plasma membrane);GO:0006470(protein dephosphorylation);GO:0007409(axonogenesis);GO:00074…		K08114	EC:3.1.3.48	protein_coding;retained_intron	R_MMU_449147(Signaling_by_Interleukins);R_MMU_449836(Other_interleukin_signaling);R_MMU_168256(Immune_System);R_MMU_1280215(Cytokine_Signaling_in_Immune_system)	0	0	0	0.00409658	0.0109299	0.0151158	0.00628108	0.388553	0.00995279	-6.65068
ENSMUSG00000090322	ENSMUST00000171768					antisense		0.637867	1.07076	0.653394	0.170761	0.11071	0.287939	0.00633262	0.390752	4.14819	2.05248
ENSMUSG00000050711	ENSMUST00000185234;ENSMUST00000049972	GO:0000165(MAPK cascade);GO:0001525(angiogenesis);GO:0001938(positive regulation of endothelial cell proliferation);GO:0005125(cytokine activity);GO:0005576(extracellular region);GO:0005615(extracellular space);GO:0030141(secretory granule);GO:0031045(dense core granule);GO:0035556(intracellular signal transduction);GO:0042056(chemoattractant activity);GO:0048245(eosinophil chemotaxis);GO:0050918…				protein_coding	R_MMU_8957275(Post_translational_protein_phosphorylation);R_MMU_597592(Post_translational_protein_modification);R_MMU_392499(Metabolism_of_proteins);R_MMU_381426(Regulation_of_Insulin_like_Growth_Factor_(IGF)_transport_and_uptake_by_Insulin_like_Growth_Factor_Binding_Proteins_(IGFBPs))	0	0	0	0.108612	0.018785	0.06109	0.00635934	0.391354	0.00159162	-9.29529
ENSMUSG00000074398	ENSMUST00000098839;ENSMUST00000107095					antisense		0.60746	1.29864	0.69806	0.334019	0.330111	0.503403	0.00637441	0.391354	2.23048	1.15736
ENSMUSG00000058715	ENSMUST00000079957;ENSMUST00000193973;ENSMUST00000150997	GO:0001798(positive regulation of type IIa hypersensitivity);GO:0001805(positive regulation of type III hypersensitivity);GO:0001812(positive regulation of type I hypersensitivity);GO:0002283(neutrophil activation involved in immune response);GO:0002292(T cell differentiation involved in immune response);GO:0002376(immune system process);GO:0002431(Fc receptor mediated stimulatory signaling pathw…	04071(Sphingolipid signaling pathway);04072(Phospholipase D signaling pathway);04611(Platelet activation);04625(C-type lectin receptor signaling pathway);04650(Natural killer cell mediated cytotoxicity);04664(Fc epsilon RI signaling pathway);05152(Tuberculosis);05310(Asthma);05310(Asthma)	K07983		protein_coding;retained_intron	R_MMU_2871809(FCERI_mediated_Ca+2_mobilization);R_MMU_114604(GPVI_mediated_activation_cascade);R_MMU_109582(Hemostasis);R_MMU_5621480(Dectin_2_family);R_MMU_76002(Platelet_activation,_signaling_and_aggregation);R_MMU_5621481(C_type_lectin_receptors_(CLRs));R_MMU_2871796(FCERI_mediated_MAPK_activation);R_MMU_202733(Cell_surface_interactions_at_the_vascular_wall);R_MMU_168256(Immune_System);R_MMU_6…	0	0	0	0	0.286498	0.319461	0.00641741	0.391881	0.000495083	-10.98
ENSMUSG00000100131	ENSMUST00000187714					unprocessed_pseudogene		110.658	13.0446	26.7559	382.322	106.941	82.5758	0.0065113	0.391881	0.263113	-1.92624
ENSMUSG00000027602	ENSMUST00000029128;ENSMUST00000154596	GO:0000045(autophagosome assembly);GO:0000421(autophagosome membrane);GO:0000422(autophagy of mitochondrion);GO:0005515(protein binding);GO:0005543(phospholipid binding);GO:0005737(cytoplasm);GO:0005770(late endosome);GO:0005776(autophagosome);GO:0005829(cytosol);GO:0005856(cytoskeleton);GO:0005874(microtubule);GO:0006914(autophagy);GO:0006995(cellular response to nitrogen starvation);GO:0008017(…	04216(Ferroptosis);04216(Ferroptosis)	K10435		protein_coding;processed_transcript	R_MMU_9663891(Selective_autophagy);R_MMU_5205685(PINK1_PRKN_Mediated_Mitophagy);R_MMU_9612973(Autophagy);R_MMU_5205647(Mitophagy);R_MMU_1632852(Macroautophagy);R_MMU_8934903(Receptor_Mediated_Mitophagy)	14.9436	38.0751	23.9611	13.5858	12.9129	16.8665	0.00642559	0.391881	1.77515	0.827942
ENSMUSG00000068874	ENSMUST00000140757;ENSMUST00000090839;ENSMUST00000139949	GO:0001650(fibrillar center);GO:0005634(nucleus);GO:0005730(nucleolus);GO:0005737(cytoplasm);GO:0005829(cytosol);GO:0008430(selenium binding);GO:0015031(protein transport);GO:0016020(membrane);GO:0016491(oxidoreductase activity);GO:0018549(methanethiol oxidase activity);GO:0050873(brown fat cell differentiation);GO:0055114(oxidation-reduction process);GO:0055114(oxidation-reduction process)		K17285		nonsense_mediated_decay;protein_coding;retained_intron		80.1185	118.186	80.9049	33.0158	54.9861	67.2208	0.00647648	0.391881	1.79876	0.847006
ENSMUSG00000118220	ENSMUST00000236907					processed_pseudogene		3.91933	2.2133	5.09529	1.55571	2.11494	2.36778	0.00647757	0.391881	1.85941	0.894846
ENSMUSG00000052605	ENSMUST00000064547;ENSMUST00000207699;ENSMUST00000207502;ENSMUST00000208173	GO:0003674(molecular_function);GO:0003824(catalytic activity);GO:0005634(nucleus);GO:0005737(cytoplasm);GO:0005739(mitochondrion);GO:0008150(biological_process);GO:0008150(biological_process)				protein_coding;retained_intron		2.75337	4.29472	1.83884	1.42715	1.38125	1.84817	0.00648642	0.391881	1.90847	0.932417
ENSMUSG00000056880	ENSMUST00000119291;ENSMUST00000069651	GO:0003824(catalytic activity);GO:0016829(lyase activity);GO:0016831(carboxy-lyase activity);GO:0019752(carboxylic acid metabolic process);GO:0030170(pyridoxal phosphate binding);GO:0030170(pyridoxal phosphate binding)	00410(beta-Alanine metabolism);00430(Taurine and hypotaurine metabolism);00770(Pantothenate and CoA biosynthesis);00770(Pantothenate and CoA biosynthesis)	K18966	4.1.1.11;EC:4.1.1.29	protein_coding	R_MMU_1614558(Degradation_of_cysteine_and_homocysteine);R_MMU_1430728(Metabolism);R_MMU_1614635(Sulfur_amino_acid_metabolism);R_MMU_8963693(Aspartate_and_asparagine_metabolism);R_MMU_71291(Metabolism_of_amino_acids_and_derivatives)	0.317164	0.651029	0.400723	0.148148	0.236502	0.251199	0.00644181	0.391881	2.1529	1.10628
ENSMUSG00000098224	ENSMUST00000183329					processed_pseudogene		0.497019	0.498146	0.24929	0.091854	0.121451	0.116235	0.00649676	0.391881	3.77634	1.91699
ENSMUSG00000064371	ENSMUST00000082422					Mt_tRNA		5.84009	0.637514	0	32.635	9.64134	9.21558	0.00659239	0.391934	0.125798	-2.99081
ENSMUSG00000031827	ENSMUST00000034285;ENSMUST00000212676	GO:0003779(actin binding);GO:0005515(protein binding);GO:0005575(cellular_component);GO:0005634(nucleus);GO:0005737(cytoplasm);GO:0005829(cytosol);GO:0005856(cytoskeleton);GO:0005884(actin filament);GO:0005886(plasma membrane);GO:0019899(enzyme binding);GO:0030833(regulation of actin filament polymerization);GO:0030864(cortical actin cytoskeleton);GO:0050832(defense response to fungus);GO:0051015…				protein_coding;processed_transcript	R_MMU_168256(Immune_System);R_MMU_6798695(Neutrophil_degranulation);R_MMU_168249(Innate_Immune_System)	8.81779	21.2163	16.9219	7.55403	9.67279	9.44901	0.0065487	0.391934	1.76024	0.815775
ENSMUSG00000097148	ENSMUST00000181173	GO:0000166(nucleotide binding);GO:0004365(glyceraldehyde-3-phosphate dehydrogenase (NAD+) (phosphorylating) activity);GO:0005829(cytosol);GO:0006006(glucose metabolic process);GO:0006096(glycolytic process);GO:0016491(oxidoreductase activity);GO:0016620(oxidoreductase activity, acting on the aldehyde or oxo group of donors, NAD or NADP as acceptor);GO:0050661(NADP binding);GO:0051287(NAD binding)…				protein_coding		17.0658	35.5329	22.1072	11.0388	13.5872	17.3265	0.00653574	0.391934	1.78073	0.832466
ENSMUSG00000093989	ENSMUST00000125752;ENSMUST00000040428;ENSMUST00000141880	GO:0004518(nuclease activity);GO:0004519(endonuclease activity);GO:0004521(endoribonuclease activity);GO:0005575(cellular_component);GO:0016020(membrane);GO:0016021(integral component of membrane);GO:0016787(hydrolase activity);GO:0090305(nucleic acid phosphodiester bond hydrolysis);GO:0090502(RNA phosphodiester bond hydrolysis, endonucleolytic);GO:0090502(RNA phosphodiester bond hydrolysis, endo…				nonsense_mediated_decay;protein_coding		14.8088	19.4613	28.5043	4.95608	10.0263	15.6102	0.00658051	0.391934	2.05195	1.03699
ENSMUSG00000089988	ENSMUST00000159343					processed_pseudogene		2.94615	8.58833	5.11741	1.63619	2.99185	3.30358	0.00657307	0.391934	2.09943	1.07
ENSMUSG00000028820	ENSMUST00000030623;ENSMUST00000146285;ENSMUST00000144630;ENSMUST00000143168;ENSMUST00000125453	GO:0000122(negative regulation of transcription by RNA polymerase II);GO:0000380(alternative mRNA splicing, via spliceosome);GO:0000398(mRNA splicing, via spliceosome);GO:0000724(double-strand break repair via homologous recombination);GO:0000785(chromatin);GO:0000976(transcription regulatory region sequence-specific DNA binding);GO:0000978(RNA polymerase II cis-regulatory region sequence-specifi…		K13219		protein_coding;processed_transcript	R_MMU_8849468(PTK6_Regulates_Proteins_Involved_in_RNA_Processing);R_MMU_9006927(Signaling_by_Non_Receptor_Tyrosine_Kinases);R_MMU_8848021(Signaling_by_PTK6);R_MMU_162582(Signal_Transduction)	7.37193	1.2916	4.17018	27.6754	10.2676	7.05116	0.00661787	0.392494	0.285231	-1.8098
ENSMUSG00000027901	ENSMUST00000029508;ENSMUST00000183271;ENSMUST00000195305	GO:0005085(guanyl-nucleotide exchange factor activity);GO:0005654(nucleoplasm);GO:0005737(cytoplasm);GO:0005829(cytosol);GO:0017112(Rab guanyl-nucleotide exchange factor activity);GO:0017112(Rab guanyl-nucleotide exchange factor activity)		K20161		protein_coding;retained_intron	R_MMU_5653656(Vesicle_mediated_transport);R_MMU_199991(Membrane_Trafficking);R_MMU_8876198(RAB_GEFs_exchange_GTP_for_GDP_on_RABs);R_MMU_9007101(Rab_regulation_of_trafficking)	0.0432363	0.00454486	0.00875338	0	0	0	0.00663874	0.392778	188.449	7.55803
ENSMUSG00000038776	ENSMUST00000036928;ENSMUST00000111068;ENSMUST00000147585	GO:0001889(liver development);GO:0003824(catalytic activity);GO:0004301(epoxide hydrolase activity);GO:0005783(endoplasmic reticulum);GO:0005789(endoplasmic reticulum membrane);GO:0005886(plasma membrane);GO:0006725(cellular aromatic compound metabolic process);GO:0009636(response to toxic substance);GO:0014070(response to organic cyclic compound);GO:0016020(membrane);GO:0016021(integral componen…	00980(Metabolism of xenobiotics by cytochrome P450);04976(Bile secretion);05204(Chemical carcinogenesis);05204(Chemical carcinogenesis)	K01253	EC:3.3.2.9	protein_coding	R_MMU_1430728(Metabolism);R_MMU_211945(Phase_I_Functionalization_of_compounds);R_MMU_211859(Biological_oxidations)	115.523	160.22	144.453	57.3838	83.8257	102.275	0.00668001	0.393316	1.72576	0.787233
ENSMUSG00000079547	ENSMUST00000114232;ENSMUST00000173262	GO:0002250(adaptive immune response);GO:0002504(antigen processing and presentation of peptide or polysaccharide antigen via MHC class II);GO:0006955(immune response);GO:0016020(membrane);GO:0016021(integral component of membrane);GO:0019882(antigen processing and presentation);GO:0042613(MHC class II protein complex);GO:0042613(MHC class II protein complex)	04145(Phagosome);04514(Cell adhesion molecules (CAMs));04612(Antigen processing and presentation);04640(Hematopoietic cell lineage);04658(Th1 and Th2 cell differentiation);04659(Th17 cell differentiation);04672(Intestinal immune network for IgA production);04940(Type I diabetes mellitus);05140(Leishmaniasis);05145(Toxoplasmosis);05150(Staphylococcus aureus infection);05152(Tuberculosis);05164(Inf…	K06752		protein_coding;retained_intron	R_MMU_168256(Immune_System);R_MMU_2132295(MHC_class_II_antigen_presentation);R_MMU_1280218(Adaptive_Immune_System)	25.1682	54.1899	31.1402	16.8887	20.1548	25.3496	0.00666522	0.393316	1.771	0.824564
ENSMUSG00000080002	ENSMUST00000116118					processed_pseudogene		1.30383	8.09795	5.54507	1.42469	1.86398	2.88641	0.00672075	0.394763	2.42051	1.27531
ENSMUSG00000020591	ENSMUST00000111064;ENSMUST00000222957	GO:0004930(G protein-coupled receptor activity);GO:0005802(trans-Golgi network);GO:0005886(plasma membrane);GO:0007165(signal transduction);GO:0007186(G protein-coupled receptor signaling pathway);GO:0007200(phospholipase C-activating G protein-coupled receptor signaling pathway);GO:0007218(neuropeptide signaling pathway);GO:0009986(cell surface);GO:0016020(membrane);GO:0016021(integral component…	04080(Neuroactive ligand-receptor interaction);04080(Neuroactive ligand-receptor interaction)	K04212		protein_coding;retained_intron	R_MMU_373076(Class_A/1_(Rhodopsin_like_receptors));R_MMU_375276(Peptide_ligand_binding_receptors);R_MMU_500792(GPCR_ligand_binding);R_MMU_416476(G_alpha_(q)_signalling_events);R_MMU_372790(Signaling_by_GPCR);R_MMU_388396(GPCR_downstream_signalling);R_MMU_162582(Signal_Transduction)	0	0	0	0.080029	0.0154869	0.056188	0.00680576	0.395249	0.00197754	-8.98208
ENSMUSG00000026452	ENSMUST00000121990	GO:0005544(calcium-dependent phospholipid binding);GO:0007269(neurotransmitter secretion);GO:0008021(synaptic vesicle);GO:0016020(membrane);GO:0016021(integral component of membrane);GO:0030054(cell junction);GO:0030672(synaptic vesicle membrane);GO:0031410(cytoplasmic vesicle);GO:0042584(chromaffin granule membrane);GO:0045202(synapse);GO:1903861(positive regulation of dendrite extension)		K19902		protein_coding	R_MMU_5653656(Vesicle_mediated_transport);R_MMU_8856825(Cargo_recognition_for_clathrin_mediated_endocytosis);R_MMU_199991(Membrane_Trafficking);R_MMU_8856828(Clathrin_mediated_endocytosis)	0	0	0	0	0.0407967	0.0285094	0.00680156	0.395249	0.00432863	-7.85188
ENSMUSG00000092074	ENSMUST00000232591;ENSMUST00000232499;ENSMUST00000169415	GO:0000132(establishment of mitotic spindle orientation);GO:0001917(photoreceptor inner segment);GO:0003774(motor activity);GO:0005515(protein binding);GO:0005737(cytoplasm);GO:0005794(Golgi apparatus);GO:0005819(spindle);GO:0005856(cytoskeleton);GO:0005868(cytoplasmic dynein complex);GO:0005874(microtubule);GO:0005881(cytoplasmic microtubule);GO:0007049(cell cycle);GO:0007399(nervous system deve…		K10420		retained_intron;protein_coding	R_MMU_168256(Immune_System);R_MMU_6798695(Neutrophil_degranulation);R_MMU_168249(Innate_Immune_System)	4.31218	6.71796	2.94955	3.64146	2.08091	2.60679	0.00679786	0.395249	1.6784	0.747089
ENSMUSG00000061167	ENSMUST00000088480					processed_pseudogene		93.4726	285.855	143.611	79.2187	89.1012	116.645	0.00685842	0.395249	1.8351	0.875855
ENSMUSG00000039001	ENSMUST00000059080;ENSMUST00000148629;ENSMUST00000125301;ENSMUST00000145043	GO:0000447(endonucleolytic cleavage in ITS1 to separate SSU-rRNA from 5.8S rRNA and LSU-rRNA from tricistronic rRNA transcript (SSU-rRNA, 5.8S rRNA, LSU-rRNA));GO:0000461(endonucleolytic cleavage to generate mature 3'-end of SSU-rRNA from (SSU-rRNA, 5.8S rRNA, LSU-rRNA));GO:0002181(cytoplasmic translation);GO:0003735(structural constituent of ribosome);GO:0005737(cytoplasm);GO:0005783(endoplasmic…	03010(Ribosome);03010(Ribosome)	K02971		protein_coding;retained_intron	R_MMU_975957(Nonsense_Mediated_Decay_(NMD)_enhanced_by_the_Exon_Junction_Complex_(EJC));R_MMU_1799339(SRP_dependent_cotranslational_protein_targeting_to_membrane);R_MMU_975956(Nonsense_Mediated_Decay_(NMD)_independent_of_the_Exon_Junction_Complex_(EJC));R_MMU_72766(Translation);R_MMU_72689(Formation_of_a_pool_of_free_40S_subunits);R_MMU_72737(Cap_dependent_Translation_Initiation);R_MMU_392499(Met…	435.837	1325.97	825.656	332.875	468.779	583.657	0.00677443	0.395249	1.86778	0.901326
ENSMUSG00000083454	ENSMUST00000117838					processed_pseudogene		6.10034	20.7715	11.6692	5.29711	7.29026	7.23024	0.0068182	0.395249	1.94479	0.959614
ENSMUSG00000000530	ENSMUST00000000542;ENSMUST00000128868	GO:0000166(nucleotide binding);GO:0001525(angiogenesis);GO:0001666(response to hypoxia);GO:0001701(in utero embryonic development);GO:0001937(negative regulation of endothelial cell proliferation);GO:0001938(positive regulation of endothelial cell proliferation);GO:0001946(lymphangiogenesis);GO:0001974(blood vessel remodeling);GO:0003203(endocardial cushion morphogenesis);GO:0004672(protein kinas…	04060(Cytokine-cytokine receptor interaction);04060(Cytokine-cytokine receptor interaction)	K13594	EC:2.7.11.30	protein_coding;retained_intron	R_MMU_201451(Signaling_by_BMP);R_MMU_9006936(Signaling_by_TGFB_family_members);R_MMU_162582(Signal_Transduction)	0.0696405	0.125604	0.18948	0.0460023	0.0222556	0.0493455	0.00683319	0.395249	3.27136	1.70989
ENSMUSG00000112673	ENSMUST00000219498					processed_pseudogene		0.855552	1.20278	0.270093	0.185797	0.069724	0.245759	0.00684339	0.395249	4.64496	2.21567
ENSMUSG00000098950	ENSMUST00000127956;ENSMUST00000132494;ENSMUST00000183972;ENSMUST00000183518	GO:0003676(nucleic acid binding);GO:0003723(RNA binding);GO:0003824(catalytic activity);GO:0005654(nucleoplasm);GO:0030170(pyridoxal phosphate binding);GO:0031071(cysteine desulfurase activity);GO:0043484(regulation of RNA splicing);GO:0044571([2Fe-2S] cluster assembly);GO:1990904(ribonucleoprotein complex);GO:1990904(ribonucleoprotein complex)				nonsense_mediated_decay;protein_coding		19.8036	0.265256	0.125738	0.539067	0.286549	0.179489	0.00689476	0.396408	20.092	4.32855
ENSMUSG00000026688	ENSMUST00000028005	GO:0004364(glutathione transferase activity);GO:0004464(leukotriene-C4 synthase activity);GO:0004602(glutathione peroxidase activity);GO:0005635(nuclear envelope);GO:0005783(endoplasmic reticulum);GO:0005789(endoplasmic reticulum membrane);GO:0006629(lipid metabolic process);GO:0010243(response to organonitrogen compound);GO:0016020(membrane);GO:0016021(integral component of membrane);GO:0016491(…	00480(Glutathione metabolism);00980(Metabolism of xenobiotics by cytochrome P450);00982(Drug metabolism - cytochrome P450);00983(Drug metabolism - other enzymes);01524(Platinum drug resistance);05200(Pathways in cancer);05204(Chemical carcinogenesis);05225(Hepatocellular carcinoma);05418(Fluid shear stress and atherosclerosis)	K00799	EC:2.5.1.18	protein_coding	R_MMU_1430728(Metabolism);R_MMU_156590(Glutathione_conjugation);R_MMU_156580(Phase_II_Conjugation_of_compounds);R_MMU_5423646(Aflatoxin_activation_and_detoxification);R_MMU_211859(Biological_oxidations)	29.1836	59.5831	33.6617	27.185	22.0997	24.6981	0.00692043	0.396835	1.65482	0.726675
ENSMUSG00000023982	ENSMUST00000059348	GO:0001750(photoreceptor outer segment);GO:0001917(photoreceptor inner segment);GO:0005509(calcium ion binding);GO:0007601(visual perception);GO:0007602(phototransduction);GO:0008048(calcium sensitive guanylate cyclase activator activity);GO:0010753(positive regulation of cGMP-mediated signaling);GO:0016020(membrane);GO:0030249(guanylate cyclase regulator activity);GO:0031282(regulation of guanyl…	04744(Phototransduction)	K08328		protein_coding	R_MMU_2514856(The_phototransduction_cascade);R_MMU_9709957(Sensory_Perception);R_MMU_2187338(Visual_phototransduction);R_MMU_2514859(Inactivation,_recovery_and_regulation_of_the_phototransduction_cascade)	0	0.440501	0	0	0	0	0.00693466	0.396835	1468.34	10.52
ENSMUSG00000028699	ENSMUST00000030465;ENSMUST00000154534	GO:0005654(nucleoplasm);GO:0005737(cytoplasm);GO:0005764(lysosome);GO:0005765(lysosomal membrane);GO:0005886(plasma membrane);GO:0005887(integral component of plasma membrane);GO:0016020(membrane);GO:0016021(integral component of membrane);GO:0030054(cell junction);GO:0031982(vesicle);GO:0043231(intracellular membrane-bounded organelle);GO:0048471(perinuclear region of cytoplasm);GO:0050821(prote…		K17348		protein_coding;retained_intron		0.0499003	0.0638371	0.0768209	0.308739	0.524936	0.345223	0.00700777	0.39713	0.161641	-2.62913
ENSMUSG00000027254	ENSMUST00000094639;ENSMUST00000131901;ENSMUST00000110639	GO:0000226(microtubule cytoskeleton organization);GO:0001750(photoreceptor outer segment);GO:0003779(actin binding);GO:0005515(protein binding);GO:0005518(collagen binding);GO:0005737(cytoplasm);GO:0005829(cytosol);GO:0005856(cytoskeleton);GO:0005874(microtubule);GO:0005875(microtubule associated complex);GO:0007026(negative regulation of microtubule depolymerization);GO:0007409(axonogenesis);GO:…		K10429		protein_coding;processed_transcript		0.0595546	0.019663	0.018518	0.261683	0.095676	0.0856038	0.00700435	0.39713	0.22064	-2.18023
ENSMUSG00000026417	ENSMUST00000027675	GO:0001580(detection of chemical stimulus involved in sensory perception of bitter taste);GO:0001792(polymeric immunoglobulin receptor activity);GO:0002415(immunoglobulin transcytosis in epithelial cells mediated by polymeric immunoglobulin receptor);GO:0005154(epidermal growth factor receptor binding);GO:0005576(extracellular region);GO:0005615(extracellular space);GO:0005886(plasma membrane);GO…	04672(Intestinal immune network for IgA production)	K13073		protein_coding	R_MMU_168256(Immune_System);R_MMU_6798695(Neutrophil_degranulation);R_MMU_168249(Innate_Immune_System)	0.183012	0.118365	0.198591	0.542033	0.585082	0.754269	0.00696117	0.39713	0.265744	-1.91189
ENSMUSG00000002204	ENSMUST00000002274;ENSMUST00000153124;ENSMUST00000207543;ENSMUST00000207302	GO:0004175(endopeptidase activity);GO:0004190(aspartic-type endopeptidase activity);GO:0005515(protein binding);GO:0005576(extracellular region);GO:0005615(extracellular space);GO:0005764(lysosome);GO:0006508(proteolysis);GO:0008233(peptidase activity);GO:0016787(hydrolase activity);GO:0033619(membrane protein proteolysis);GO:0043129(surfactant homeostasis);GO:0097208(alveolar lamellar body);GO:0…	04142(Lysosome);04142(Lysosome)	K08565	EC:3.4.23.-	protein_coding;retained_intron	R_MMU_5683826(Surfactant_metabolism);R_MMU_392499(Metabolism_of_proteins)	5.30869	7.93141	7.29915	3.39296	3.70114	4.96648	0.00702108	0.39713	1.70301	0.768085
ENSMUSG00000006649	ENSMUST00000131004	GO:0000165(MAPK cascade);GO:0005515(protein binding);GO:0005886(plasma membrane);GO:0005887(integral component of plasma membrane);GO:0005925(focal adhesion);GO:0007155(cell adhesion);GO:0007254(JNK cascade);GO:0007275(multicellular organism development);GO:0007517(muscle organ development);GO:0007519(skeletal muscle tissue development);GO:0007520(myoblast fusion);GO:0016020(membrane);GO:0016021(…				retained_intron	R_MMU_373753(Nephrin_family_interactions);R_MMU_1500931(Cell_Cell_communication)	8.19695	24.9357	16.4058	7.09541	8.78315	11.1294	0.00700289	0.39713	1.83422	0.875167
ENSMUSG00000039601	ENSMUST00000228972;ENSMUST00000229744;ENSMUST00000044792	GO:0003676(nucleic acid binding);GO:0005737(cytoplasm);GO:0006979(response to oxidative stress);GO:0007219(Notch signaling pathway);GO:0007614(short-term memory);GO:0008597(calcium-dependent protein serine/threonine phosphatase regulator activity);GO:0019722(calcium-mediated signaling);GO:0031987(locomotion involved in locomotory behavior);GO:0033173(calcineurin-NFAT signaling cascade);GO:0043666…	04919(Thyroid hormone signaling pathway);04919(Thyroid hormone signaling pathway)	K17903		protein_coding		0	0	0	0.0496647	0.0232334	0.0302376	0.00705749	0.39739	0.00290879	-8.42537
ENSMUSG00000057278	ENSMUST00000089558;ENSMUST00000203782;ENSMUST00000204380;ENSMUST00000204768	GO:0000387(spliceosomal snRNP assembly);GO:0000398(mRNA splicing, via spliceosome);GO:0003723(RNA binding);GO:0005634(nucleus);GO:0005654(nucleoplasm);GO:0005681(spliceosomal complex);GO:0005682(U5 snRNP);GO:0005683(U7 snRNP);GO:0005685(U1 snRNP);GO:0005686(U2 snRNP);GO:0005687(U4 snRNP);GO:0005689(U12-type spliceosomal complex);GO:0005737(cytoplasm);GO:0005829(cytosol);GO:0006397(mRNA processing…	03040(Spliceosome);03040(Spliceosome)	K11099		protein_coding;retained_intron;processed_transcript	R_MMU_77588(SLBP_Dependent_Processing_of_Replication_Dependent_Histone_Pre_mRNAs);R_MMU_72172(mRNA_Splicing);R_MMU_72203(Processing_of_Capped_Intron_Containing_Pre_mRNA);R_MMU_73857(RNA_Polymerase_II_Transcription);R_MMU_72163(mRNA_Splicing_Major_Pathway);R_MMU_73856(RNA_Polymerase_II_Transcription_Termination);R_MMU_194441(Metabolism_of_non_coding_RNA);R_MMU_191859(snRNP_Assembly);R_MMU_8953854(…	47.6601	112.767	78.2151	41.7695	54.5444	44.7186	0.00713829	0.39739	1.69211	0.758819
ENSMUSG00000032182	ENSMUST00000078572;ENSMUST00000034700;ENSMUST00000180365;ENSMUST00000213809	GO:0000138(Golgi trans cisterna);GO:0005768(endosome);GO:0005794(Golgi apparatus);GO:0005797(Golgi medial cisterna);GO:0005802(trans-Golgi network);GO:0008150(biological_process);GO:0016020(membrane);GO:0016021(integral component of membrane);GO:0016192(vesicle-mediated transport);GO:0017137(Rab GTPase binding);GO:0030133(transport vesicle);GO:0031902(late endosome membrane);GO:0031902(late endos…		K22940		protein_coding		2.08727	3.95155	2.11461	1.62046	1.48631	1.58921	0.00717205	0.39739	1.73626	0.795981
ENSMUSG00000012848	ENSMUST00000108539;ENSMUST00000004554;ENSMUST00000147435;ENSMUST00000139349;ENSMUST00000131795;ENSMUST00000137329	GO:0003723(RNA binding);GO:0003729(mRNA binding);GO:0003735(structural constituent of ribosome);GO:0005840(ribosome);GO:0006412(translation);GO:0006450(regulation of translational fidelity);GO:0015935(small ribosomal subunit);GO:0022627(cytosolic small ribosomal subunit);GO:1990904(ribonucleoprotein complex);GO:1990904(ribonucleoprotein complex)	03010(Ribosome);03010(Ribosome)	K02989		protein_coding;retained_intron		1030.07	2903.11	1647.69	768.884	965.369	1307.04	0.00710393	0.39739	1.83503	0.875806
ENSMUSG00000047721	ENSMUST00000144571;ENSMUST00000130498;ENSMUST00000106369;ENSMUST00000206275	GO:0005634(nucleus);GO:0005737(cytoplasm);GO:0005829(cytosol);GO:0006879(cellular iron ion homeostasis);GO:0044571([2Fe-2S] cluster assembly);GO:0051536(iron-sulfur cluster binding);GO:0097428(protein maturation by iron-sulfur cluster transfer);GO:0097428(protein maturation by iron-sulfur cluster transfer)				retained_intron;protein_coding		4.16433	15.8235	6.8061	3.97175	4.23711	5.89749	0.00715867	0.39739	1.89943	0.925563
ENSMUSG00000021453	ENSMUST00000021903;ENSMUST00000132480	GO:0000185(activation of MAPKKK activity);GO:0005634(nucleus);GO:0005737(cytoplasm);GO:0043065(positive regulation of apoptotic process);GO:0046330(positive regulation of JNK cascade);GO:0051726(regulation of cell cycle);GO:1900745(positive regulation of p38MAPK cascade);GO:1900745(positive regulation of p38MAPK cascade)	04010(MAPK signaling pathway);04068(FoxO signaling pathway);04110(Cell cycle);04115(p53 signaling pathway);04210(Apoptosis);04218(Cellular senescence);05169(Epstein-Barr virus infection);05200(Pathways in cancer);05202(Transcriptional misregulation in cancer);05210(Colorectal cancer);05212(Pancreatic cancer);05213(Endometrial cancer);05214(Glioma);05216(Thyroid cancer);05217(Basal cell carcinoma)…	K04402		protein_coding;retained_intron		11.6678	24.5605	25.8187	7.01682	10.0252	15.4337	0.00712839	0.39739	1.91057	0.934001
ENSMUSG00000079677	ENSMUST00000010348;ENSMUST00000217150;ENSMUST00000215631;ENSMUST00000215338;ENSMUST00000216484	GO:0005739(mitochondrion);GO:0005759(mitochondrial matrix);GO:0008150(biological_process);GO:0009055(electron transfer activity);GO:0022900(electron transport chain);GO:0046872(metal ion binding);GO:0051536(iron-sulfur cluster binding);GO:0051537(2 iron, 2 sulfur cluster binding);GO:0055114(oxidation-reduction process);GO:0055114(oxidation-reduction process)		K22071		protein_coding;retained_intron	R_MMU_211897(Cytochrome_P450_arranged_by_substrate_type);R_MMU_556833(Metabolism_of_lipids);R_MMU_1430728(Metabolism);R_MMU_211976(Endogenous_sterols);R_MMU_2395516(Electron_transport_from_NADPH_to_Ferredoxin);R_MMU_211945(Phase_I_Functionalization_of_compounds);R_MMU_196071(Metabolism_of_steroid_hormones);R_MMU_8957322(Metabolism_of_steroids);R_MMU_211859(Biological_oxidations);R_MMU_196108(Preg…	8.93398	30.9243	11.8999	7.41704	8.25541	11.4006	0.00714346	0.39739	1.91179	0.934925
ENSMUSG00000066491	ENSMUST00000149263					processed_pseudogene		7.60332	27.3016	13.2264	7.1875	6.86086	9.85429	0.00709386	0.39739	2.01364	1.00981
ENSMUSG00000028635	ENSMUST00000030384	GO:0001516(prostaglandin biosynthetic process);GO:0001543(ovarian follicle rupture);GO:0001659(temperature homeostasis);GO:0002690(positive regulation of leukocyte chemotaxis);GO:0003100(regulation of systemic arterial blood pressure by endothelin);GO:0005179(hormone activity);GO:0005576(extracellular region);GO:0005615(extracellular space);GO:0007204(positive regulation of cytosolic calcium ion …	04024(cAMP signaling pathway);04080(Neuroactive ligand-receptor interaction);04270(Vascular smooth muscle contraction);04924(Renin secretion)	K16367		protein_coding	R_MMU_373076(Class_A/1_(Rhodopsin_like_receptors));R_MMU_375276(Peptide_ligand_binding_receptors);R_MMU_500792(GPCR_ligand_binding);R_MMU_416476(G_alpha_(q)_signalling_events);R_MMU_372790(Signaling_by_GPCR);R_MMU_388396(GPCR_downstream_signalling);R_MMU_162582(Signal_Transduction)	0.190198	0.4903	0.878075	0	0.259698	0.072732	0.00711433	0.39739	4.68842	2.2291
ENSMUSG00000086890	ENSMUST00000138729					antisense		0.186336	0.117433	0.223361	0	0	0	0.00723122	0.399762	1757.1	10.779
ENSMUSG00000034932	ENSMUST00000046114;ENSMUST00000145452	GO:0003735(structural constituent of ribosome);GO:0005739(mitochondrion);GO:0005762(mitochondrial large ribosomal subunit);GO:0005840(ribosome);GO:0008150(biological_process);GO:0008150(biological_process)		K17435		protein_coding;retained_intron	R_MMU_5368287(Mitochondrial_translation);R_MMU_5389840(Mitochondrial_translation_elongation);R_MMU_72766(Translation);R_MMU_392499(Metabolism_of_proteins);R_MMU_5419276(Mitochondrial_translation_termination)	15.9808	56.7148	19.9857	16.0272	15.139	18.7747	0.00730483	0.40292	1.85582	0.892055
ENSMUSG00000046844	ENSMUST00000142591;ENSMUST00000049509;ENSMUST00000124143	GO:0008270(zinc ion binding);GO:0016491(oxidoreductase activity);GO:0055114(oxidation-reduction process);GO:0055114(oxidation-reduction process)				processed_transcript;protein_coding;retained_intron		0	0	0	0.0222182	0.0362895	0.0185777	0.00738722	0.406547	0.00389179	-8.00535
ENSMUSG00000058254	ENSMUST00000076354;ENSMUST00000115526	GO:0005887(integral component of plasma membrane);GO:0016020(membrane);GO:0016021(integral component of membrane);GO:0016021(integral component of membrane)	05202(Transcriptional misregulation in cancer);05202(Transcriptional misregulation in cancer)	K06571		protein_coding	R_MMU_112315(Transmission_across_Chemical_Synapses);R_MMU_399721(Glutamate_binding,_activation_of_AMPA_receptors_and_synaptic_plasticity);R_MMU_416993(Trafficking_of_GluR2_containing_AMPA_receptors);R_MMU_399719(Trafficking_of_AMPA_receptors);R_MMU_112314(Neurotransmitter_receptors_and_postsynaptic_signal_transmission);R_MMU_112316(Neuronal_System)	0	0.005792	0	0.044277	0.034946	0.0645033	0.00750513	0.407529	0.0402988	-4.63312
ENSMUSG00000064369	ENSMUST00000082420					Mt_tRNA		31.5625	4.15468	3.32232	112.717	32.474	28.3865	0.00748657	0.407529	0.224912	-2.15257
ENSMUSG00000007888	ENSMUST00000008032;ENSMUST00000132648;ENSMUST00000127983	GO:0001657(ureteric bud development);GO:0004896(cytokine receptor activity);GO:0005125(cytokine activity);GO:0005127(ciliary neurotrophic factor receptor binding);GO:0005515(protein binding);GO:0005576(extracellular region);GO:0005615(extracellular space);GO:0008284(positive regulation of cell population proliferation);GO:0009897(external side of plasma membrane);GO:0019221(cytokine-mediated sign…				protein_coding	R_MMU_447115(Interleukin_12_family_signaling);R_MMU_449147(Signaling_by_Interleukins);R_MMU_6783589(Interleukin_6_family_signaling);R_MMU_9020956(Interleukin_27_signaling);R_MMU_168256(Immune_System);R_MMU_1280215(Cytokine_Signaling_in_Immune_system);R_MMU_6788467(IL_6_type_cytokine_receptor_ligand_interactions)	7.12955	11.9226	11.1607	5.68658	4.50833	7.46012	0.0074845	0.407529	1.71129	0.775085
ENSMUSG00000068220	ENSMUST00000089377;ENSMUST00000229159	GO:0002317(plasma cell differentiation);GO:0005515(protein binding);GO:0005534(galactose binding);GO:0005576(extracellular region);GO:0005615(extracellular space);GO:0005634(nucleus);GO:0005737(cytoplasm);GO:0005829(cytosol);GO:0006915(apoptotic process);GO:0007157(heterophilic cell-cell adhesion via plasma membrane cell adhesion molecules);GO:0009986(cell surface);GO:0010812(negative regulation …		K06830		protein_coding;nonsense_mediated_decay	R_MMU_8957275(Post_translational_protein_phosphorylation);R_MMU_597592(Post_translational_protein_modification);R_MMU_392499(Metabolism_of_proteins);R_MMU_381426(Regulation_of_Insulin_like_Growth_Factor_(IGF)_transport_and_uptake_by_Insulin_like_Growth_Factor_Binding_Proteins_(IGFBPs))	1858.34	7256.42	3121.4	2002.44	1802.46	2748.93	0.00747224	0.407529	1.86703	0.900743
ENSMUSG00000057841	ENSMUST00000081840;ENSMUST00000203816	GO:0002181(cytoplasmic translation);GO:0003735(structural constituent of ribosome);GO:0005840(ribosome);GO:0006412(translation);GO:0022625(cytosolic large ribosomal subunit);GO:0042788(polysomal ribosome);GO:0042788(polysomal ribosome)	03010(Ribosome);03010(Ribosome)	K02912		protein_coding	R_MMU_975957(Nonsense_Mediated_Decay_(NMD)_enhanced_by_the_Exon_Junction_Complex_(EJC));R_MMU_1799339(SRP_dependent_cotranslational_protein_targeting_to_membrane);R_MMU_975956(Nonsense_Mediated_Decay_(NMD)_independent_of_the_Exon_Junction_Complex_(EJC));R_MMU_72766(Translation);R_MMU_72689(Formation_of_a_pool_of_free_40S_subunits);R_MMU_72737(Cap_dependent_Translation_Initiation);R_MMU_392499(Met…	1736.84	6137.96	2937.54	1471.58	1771.72	2504.13	0.00747147	0.407529	1.88125	0.911688
ENSMUSG00000060419	ENSMUST00000140155					processed_pseudogene		795.526	2993.95	1393.42	678.92	826.715	1208.2	0.00749448	0.407529	1.90981	0.933428
ENSMUSG00000016346	ENSMUST00000149964	GO:0005216(ion channel activity);GO:0005244(voltage-gated ion channel activity);GO:0005249(voltage-gated potassium channel activity);GO:0005267(potassium channel activity);GO:0005516(calmodulin binding);GO:0005886(plasma membrane);GO:0005887(integral component of plasma membrane);GO:0006811(ion transport);GO:0006813(potassium ion transport);GO:0008076(voltage-gated potassium channel complex);GO:0…	04725(Cholinergic synapse)	K04927		protein_coding	R_MMU_112316(Neuronal_System);R_MMU_1296072(Voltage_gated_Potassium_channels);R_MMU_1296071(Potassium_Channels)	0	0	0	0.00700285	0.0166677	0.00354582	0.00754502	0.407746	0.0110228	-6.50337
ENSMUSG00000114688	ENSMUST00000225131					lincRNA		4.5236	8.90056	6.35785	3.72966	3.32739	4.29941	0.00755919	0.407746	1.74192	0.800676
ENSMUSG00000085347	ENSMUST00000123457;ENSMUST00000143122;ENSMUST00000142968					antisense		0.375383	0.559964	0.349814	0.297162	0.102824	0.0808404	0.00753179	0.407746	2.67282	1.41836
ENSMUSG00000039195	ENSMUST00000146423;ENSMUST00000048792	GO:0003674(molecular_function);GO:0005575(cellular_component);GO:0008150(biological_process);GO:0008150(biological_process)				protein_coding		3.14535	7.63097	5.58932	3.31769	2.49545	3.62357	0.00758607	0.408295	1.73425	0.794314
ENSMUSG00000027447	ENSMUST00000028938;ENSMUST00000149691	GO:0001540(amyloid-beta binding);GO:0001654(eye development);GO:0001666(response to hypoxia);GO:0001775(cell activation);GO:0002020(protease binding);GO:0004866(endopeptidase inhibitor activity);GO:0004869(cysteine-type endopeptidase inhibitor activity);GO:0005576(extracellular region);GO:0005604(basement membrane);GO:0005615(extracellular space);GO:0005737(cytoplasm);GO:0005764(lysosome);GO:0005…	04970(Salivary secretion);04970(Salivary secretion)	K13899		protein_coding;processed_transcript	R_MMU_8957275(Post_translational_protein_phosphorylation);R_MMU_597592(Post_translational_protein_modification);R_MMU_392499(Metabolism_of_proteins);R_MMU_168256(Immune_System);R_MMU_6798695(Neutrophil_degranulation);R_MMU_168249(Innate_Immune_System);R_MMU_381426(Regulation_of_Insulin_like_Growth_Factor_(IGF)_transport_and_uptake_by_Insulin_like_Growth_Factor_Binding_Proteins_(IGFBPs))	154.418	413.174	240.148	160.348	135.785	176.943	0.00773792	0.414587	1.70742	0.771821
ENSMUSG00000118552	ENSMUST00000238938	GO:0003735(structural constituent of ribosome);GO:0005840(ribosome);GO:0006414(translational elongation)				protein_coding		55.2077	252.277	130.18	49.5224	71.1875	99.8925	0.00773845	0.414587	1.98395	0.988376
ENSMUSG00000080932	ENSMUST00000119496					processed_pseudogene		1.00925	2.99641	2.04257	0.854085	0.780923	1.05455	0.00775389	0.414587	2.24878	1.16914
ENSMUSG00000109325	ENSMUST00000208495					processed_pseudogene		0	0	0	0.115221	0.161801	0.15931	0.00778817	0.415511	0.00068755	-10.5062
ENSMUSG00000032011	ENSMUST00000114840;ENSMUST00000213632;ENSMUST00000215809;ENSMUST00000214627	GO:0001525(angiogenesis);GO:0001952(regulation of cell-matrix adhesion);GO:0002693(positive regulation of cellular extravasation);GO:0005096(GTPase activator activity);GO:0005178(integrin binding);GO:0005783(endoplasmic reticulum);GO:0005829(cytosol);GO:0005886(plasma membrane);GO:0006469(negative regulation of protein kinase activity);GO:0007010(cytoskeleton organization);GO:0007155(cell adhesio…	04670(Leukocyte transendothelial migration);04670(Leukocyte transendothelial migration)	K06514		protein_coding;retained_intron	R_MMU_597592(Post_translational_protein_modification);R_MMU_392499(Metabolism_of_proteins);R_MMU_163125(Post_translational_modification:_synthesis_of_GPI_anchored_proteins)	0	0	0	0.0311315	0.0517694	0.041409	0.00797071	0.42228	0.00241332	-8.69476
ENSMUSG00000053702	ENSMUST00000124270	GO:0001725(stress fiber);GO:0003779(actin binding);GO:0005515(protein binding);GO:0005737(cytoplasm);GO:0008092(cytoskeletal protein binding);GO:0030018(Z disc);GO:0046872(metal ion binding);GO:0048747(muscle fiber development);GO:0051015(actin filament binding);GO:0071691(cardiac muscle thin filament assembly)				protein_coding		0	0	0	0.0204417	0.00776666	0.00311971	0.00797413	0.42228	0.00957608	-6.70635
ENSMUSG00000113894	ENSMUST00000223046					TEC		0.018298	0	0	0.232327	0.143573	0.159621	0.00814288	0.42228	0.0341686	-4.87119
ENSMUSG00000004267	ENSMUST00000147307;ENSMUST00000112476;ENSMUST00000004378;ENSMUST00000125436;ENSMUST00000139763;ENSMUST00000146712;ENSMUST00000138770;ENSMUST00000135626;ENSMUST00000151214;ENSMUST00000149652;ENSMUST00000128701;ENSMUST00000147004;ENSMUST00000156033	GO:0000015(phosphopyruvate hydratase complex);GO:0000287(magnesium ion binding);GO:0001917(photoreceptor inner segment);GO:0004634(phosphopyruvate hydratase activity);GO:0005737(cytoplasm);GO:0005829(cytosol);GO:0005886(plasma membrane);GO:0006096(glycolytic process);GO:0009986(cell surface);GO:0016020(membrane);GO:0016829(lyase activity);GO:0019899(enzyme binding);GO:0030426(growth cone);GO:0032…	00010(Glycolysis / Gluconeogenesis);03018(RNA degradation);04066(HIF-1 signaling pathway);04066(HIF-1 signaling pathway)	K01689	EC:4.2.1.11	retained_intron;protein_coding;nonsense_mediated_decay	R_MMU_71387(Metabolism_of_carbohydrates);R_MMU_1430728(Metabolism);R_MMU_70263(Gluconeogenesis);R_MMU_70326(Glucose_metabolism);R_MMU_70171(Glycolysis)	3.2894	4.51221	3.98954	1.51264	2.6054	2.71949	0.00815699	0.42228	1.72448	0.786158
ENSMUSG00000028234	ENSMUST00000138502;ENSMUST00000130128;ENSMUST00000103009	GO:0003723(RNA binding);GO:0003735(structural constituent of ribosome);GO:0005737(cytoplasm);GO:0005840(ribosome);GO:0006412(translation);GO:0015935(small ribosomal subunit);GO:0022627(cytosolic small ribosomal subunit);GO:0045202(synapse);GO:0045202(synapse)	03010(Ribosome);03010(Ribosome)	K02969		protein_coding;retained_intron	R_MMU_975957(Nonsense_Mediated_Decay_(NMD)_enhanced_by_the_Exon_Junction_Complex_(EJC));R_MMU_1799339(SRP_dependent_cotranslational_protein_targeting_to_membrane);R_MMU_975956(Nonsense_Mediated_Decay_(NMD)_independent_of_the_Exon_Junction_Complex_(EJC));R_MMU_72766(Translation);R_MMU_72689(Formation_of_a_pool_of_free_40S_subunits);R_MMU_72737(Cap_dependent_Translation_Initiation);R_MMU_392499(Met…	161.897	367.91	259.741	117.856	151.518	186.336	0.00811259	0.42228	1.73257	0.792909
ENSMUSG00000113902	ENSMUST00000221422;ENSMUST00000221227;ENSMUST00000221191;ENSMUST00000222608	GO:0003954(NADH dehydrogenase activity);GO:0005739(mitochondrion);GO:0005743(mitochondrial inner membrane);GO:0005747(mitochondrial respiratory chain complex I);GO:0016020(membrane);GO:0016021(integral component of membrane);GO:0016607(nuclear speck);GO:0032981(mitochondrial respiratory chain complex I assembly);GO:0055114(oxidation-reduction process);GO:0070469(respirasome);GO:0070469(respirasom…				protein_coding;processed_transcript		18.1782	49.1626	30.0978	16.4267	17.9743	21.493	0.00795589	0.42228	1.74327	0.801798
ENSMUSG00000001289	ENSMUST00000166658;ENSMUST00000062492;ENSMUST00000168805;ENSMUST00000170627;ENSMUST00000001335;ENSMUST00000169637;ENSMUST00000165671;ENSMUST00000165717	GO:0005634(nucleus);GO:0005737(cytoplasm);GO:0005829(cytosol);GO:0006355(regulation of transcription, DNA-templated);GO:0006457(protein folding);GO:0016272(prefoldin complex);GO:0045111(intermediate filament cytoskeleton);GO:0045892(negative regulation of transcription, DNA-templated);GO:0051082(unfolded protein binding);GO:0060041(retina development in camera-type eye);GO:0090090(negative regula…		K04797		protein_coding;retained_intron;nonsense_mediated_decay		130.938	344.592	193.39	108.946	114.24	157.78	0.00801598	0.42228	1.75586	0.812174
ENSMUSG00000012405	ENSMUST00000080281;ENSMUST00000100799;ENSMUST00000079419;ENSMUST00000224196;ENSMUST00000112598;ENSMUST00000147121	GO:0002181(cytoplasmic translation);GO:0003723(RNA binding);GO:0003735(structural constituent of ribosome);GO:0005634(nucleus);GO:0005840(ribosome);GO:0006412(translation);GO:0016020(membrane);GO:0022625(cytosolic large ribosomal subunit);GO:0031672(A band);GO:0031672(A band)	03010(Ribosome);03010(Ribosome)	K02877		protein_coding;retained_intron	R_MMU_975957(Nonsense_Mediated_Decay_(NMD)_enhanced_by_the_Exon_Junction_Complex_(EJC));R_MMU_1799339(SRP_dependent_cotranslational_protein_targeting_to_membrane);R_MMU_975956(Nonsense_Mediated_Decay_(NMD)_independent_of_the_Exon_Junction_Complex_(EJC));R_MMU_72766(Translation);R_MMU_72689(Formation_of_a_pool_of_free_40S_subunits);R_MMU_72737(Cap_dependent_Translation_Initiation);R_MMU_392499(Met…	449.425	1155.96	648.05	361.1	374.643	544.083	0.00808247	0.42228	1.76074	0.816178
ENSMUSG00000058603	ENSMUST00000121497					processed_pseudogene		207.061	607.415	364.654	158.066	228.086	266.828	0.00814122	0.42228	1.80576	0.85261
ENSMUSG00000038274	ENSMUST00000178310;ENSMUST00000237859;ENSMUST00000043074;ENSMUST00000236021;ENSMUST00000236976;ENSMUST00000179142;ENSMUST00000236217;ENSMUST00000237840	GO:0002227(innate immune response in mucosa);GO:0003735(structural constituent of ribosome);GO:0005515(protein binding);GO:0005615(extracellular space);GO:0005840(ribosome);GO:0006412(translation);GO:0019731(antibacterial humoral response);GO:0022627(cytosolic small ribosomal subunit);GO:0050830(defense response to Gram-positive bacterium);GO:0061844(antimicrobial humoral immune response mediated…	03010(Ribosome);03010(Ribosome)	K02983		protein_coding;retained_intron		1338.25	3918.79	2246.08	1039.21	1349.36	1762.08	0.00810709	0.42228	1.8077	0.854154
ENSMUSG00000006411	ENSMUST00000006578	GO:0005886(plasma membrane);GO:0005912(adherens junction);GO:0007155(cell adhesion);GO:0007156(homophilic cell adhesion via plasma membrane adhesion molecules);GO:0007157(heterophilic cell-cell adhesion via plasma membrane cell adhesion molecules);GO:0016020(membrane);GO:0016021(integral component of membrane);GO:0030054(cell junction);GO:0042802(identical protein binding);GO:0046718(viral entry …	04520(Adherens junction)	K06593		protein_coding	R_MMU_421270(Cell_cell_junction_organization);R_MMU_446728(Cell_junction_organization);R_MMU_418990(Adherens_junctions_interactions);R_MMU_1500931(Cell_Cell_communication);R_MMU_420597(Nectin/Necl__trans_heterodimerization)	0.0980051	0.17089	0.156431	0.0493287	0.0503915	0.053054	0.00813051	0.42228	2.78402	1.47717
ENSMUSG00000077457	ENSMUST00000104269					snoRNA		3.66907	10.5205	5.69027	2.34328	1.84924	2.13392	0.00804623	0.42228	3.14235	1.65184
ENSMUSG00000083007	ENSMUST00000118359					processed_pseudogene		0.32187	0.776618	0.524613	0.023003	0.189438	0.121676	0.00801598	0.42228	4.85788	2.28033
ENSMUSG00000086420	ENSMUST00000125697					processed_pseudogene		0.273211	0.181156	0.254173	0	0	0	0.00806407	0.42228	2361.8	11.2057
ENSMUSG00000062083	ENSMUST00000071866					processed_pseudogene		1.34347	3.22894	1.74209	0.958317	0.571966	1.28379	0.00817433	0.422283	2.24391	1.16601
ENSMUSG00000067038	ENSMUST00000086764					processed_pseudogene		1432.85	3340.57	2383.02	1045.22	1197.87	1806.31	0.00829596	0.426516	1.76728	0.821532
ENSMUSG00000042737	ENSMUST00000107462;ENSMUST00000040824;ENSMUST00000137975	GO:0004582(dolichyl-phosphate beta-D-mannosyltransferase activity);GO:0005783(endoplasmic reticulum);GO:0005789(endoplasmic reticulum membrane);GO:0006486(protein glycosylation);GO:0006506(GPI anchor biosynthetic process);GO:0008047(enzyme activator activity);GO:0016020(membrane);GO:0016021(integral component of membrane);GO:0030176(integral component of endoplasmic reticulum membrane);GO:0031647…	00510(N-Glycan biosynthesis);00510(N-Glycan biosynthesis)	K09659		protein_coding;retained_intron	R_MMU_446193(Biosynthesis_of_the_N_glycan_precursor_(dolichol_lipid_linked_oligosaccharide,_LLO)_and_transfer_to_a_nascent_protein);R_MMU_597592(Post_translational_protein_modification);R_MMU_392499(Metabolism_of_proteins);R_MMU_446219(Synthesis_of_substrates_in_N_glycan_biosythesis);R_MMU_446203(Asparagine_N_linked_glycosylation);R_MMU_162699(Synthesis_of_dolichyl_phosphate_mannose);R_MMU_163125…	19.7627	71.0018	33.9039	17.3789	21.6552	28.157	0.00830864	0.426516	1.85543	0.891755
ENSMUSG00000103400	ENSMUST00000195518					antisense		0.260606	2.04259	1.90741	0.522088	0.569097	0.767839	0.00827602	0.426516	2.26496	1.17949
ENSMUSG00000004285	ENSMUST00000004396;ENSMUST00000143101;ENSMUST00000149646	GO:0006811(ion transport);GO:0016020(membrane);GO:0016471(vacuolar proton-transporting V-type ATPase complex);GO:0033180(proton-transporting V-type ATPase, V1 domain);GO:0034220(ion transmembrane transport);GO:0042625(ATPase-coupled ion transmembrane transporter activity);GO:0046961(proton-transporting ATPase activity, rotational mechanism);GO:1902600(proton transmembrane transport);GO:1902600(pr…	00190(Oxidative phosphorylation);04145(Phagosome);04150(mTOR signaling pathway);04721(Synaptic vesicle cycle);04966(Collecting duct acid secretion);05165(Human papillomavirus infection);05323(Rheumatoid arthritis);05323(Rheumatoid arthritis)	K02151		protein_coding	R_MMU_1222556(ROS_and_RNS_production_in_phagocytes);R_MMU_2262752(Cellular_responses_to_stress);R_MMU_74752(Signaling_by_Insulin_receptor);R_MMU_9711097(Cellular_response_to_starvation);R_MMU_8953897(Cellular_responses_to_external_stimuli);R_MMU_9639288(Amino_acids_regulate_mTORC1);R_MMU_382551(Transport_of_small_molecules);R_MMU_917977(Transferrin_endocytosis_and_recycling);R_MMU_168256(Immune_S…	47.853	131.369	72.3601	35.8253	47.8041	57.6587	0.00833577	0.427012	1.78063	0.832391
ENSMUSG00000008822	ENSMUST00000008966;ENSMUST00000117138;ENSMUST00000121930;ENSMUST00000065913	GO:0003998(acylphosphatase activity);GO:0008150(biological_process);GO:0016787(hydrolase activity);GO:0016787(hydrolase activity)	00620(Pyruvate metabolism);00620(Pyruvate metabolism)	K01512	EC:3.6.1.7	protein_coding		10.1287	12.4873	7.9257	5.79432	5.9794	7.04199	0.00839339	0.429064	1.6232	0.698842
ENSMUSG00000017723	ENSMUST00000146270;ENSMUST00000017867	GO:0004867(serine-type endopeptidase inhibitor activity);GO:0004869(cysteine-type endopeptidase inhibitor activity);GO:0005576(extracellular region);GO:0005615(extracellular space);GO:0010466(negative regulation of peptidase activity);GO:0010951(negative regulation of endopeptidase activity);GO:0019731(antibacterial humoral response);GO:0019828(aspartic-type endopeptidase inhibitor activity);GO:0…				processed_transcript;protein_coding		0	0	0	0.0758529	0	0.370387	0.00845839	0.42969	0.000672285	-10.5386
ENSMUSG00000015957	ENSMUST00000067495;ENSMUST00000167303;ENSMUST00000165240;ENSMUST00000208062	GO:0001649(osteoblast differentiation);GO:0001822(kidney development);GO:0001837(epithelial to mesenchymal transition);GO:0003138(primary heart field specification);GO:0003139(secondary heart field specification);GO:0003151(outflow tract morphogenesis);GO:0003281(ventricular septum development);GO:0003283(atrial septum development);GO:0003402(planar cell polarity pathway involved in axis elongati…	04150(mTOR signaling pathway);04310(Wnt signaling pathway);04390(Hippo signaling pathway);04550(Signaling pathways regulating pluripotency of stem cells);04916(Melanogenesis);04934(Cushing syndrome);05165(Human papillomavirus infection);05200(Pathways in cancer);05205(Proteoglycans in cancer);05217(Basal cell carcinoma);05224(Breast cancer);05225(Hepatocellular carcinoma);05226(Gastric cancer);05…			protein_coding;nonsense_mediated_decay;processed_transcript	R_MMU_3858494(Beta_catenin_independent_WNT_signaling);R_MMU_195721(Signaling_by_WNT);R_MMU_4086398(Ca2+_pathway);R_MMU_3238698(WNT_ligand_biogenesis_and_trafficking);R_MMU_162582(Signal_Transduction);R_MMU_4086400(PCP/CE_pathway)	0.669555	1.58945	1.09653	0.618786	0.412527	0.782263	0.00845007	0.42969	1.85023	0.887704
ENSMUSG00000026413	ENSMUST00000027667;ENSMUST00000132793	GO:0005515(protein binding);GO:0005521(lamin binding);GO:0005634(nucleus);GO:0005654(nucleoplasm);GO:0005737(cytoplasm);GO:0005886(plasma membrane);GO:0005911(cell-cell junction);GO:0005912(adherens junction);GO:0007043(cell-cell junction assembly);GO:0007155(cell adhesion);GO:0010628(positive regulation of gene expression);GO:0030054(cell junction);GO:0030057(desmosome);GO:0045110(intermediate f…		K10387		protein_coding;retained_intron	R_MMU_6805567(Keratinization);R_MMU_111465(Apoptotic_cleavage_of_cellular_proteins);R_MMU_5357801(Programmed_Cell_Death);R_MMU_75153(Apoptotic_execution_phase);R_MMU_168256(Immune_System);R_MMU_6798695(Neutrophil_degranulation);R_MMU_109581(Apoptosis);R_MMU_351906(Apoptotic_cleavage_of_cell_adhesion__proteins);R_MMU_168249(Innate_Immune_System);R_MMU_6809371(Formation_of_the_cornified_envelope);R…	0.0182606	0.0165405	0.0220923	0	0	0	0.00844105	0.42969	189.645	7.56715
ENSMUSG00000054072	ENSMUST00000032473	GO:0000166(nucleotide binding);GO:0002376(immune system process);GO:0003924(GTPase activity);GO:0005515(protein binding);GO:0005525(GTP binding);GO:0005634(nucleus);GO:0005737(cytoplasm);GO:0005783(endoplasmic reticulum);GO:0005789(endoplasmic reticulum membrane);GO:0005794(Golgi apparatus);GO:0006952(defense response);GO:0009617(response to bacterium);GO:0010506(regulation of autophagy);GO:00160…				protein_coding		0	0	0	0.0883747	0.0182924	0	0.00859149	0.431961	0.00281249	-8.47394
ENSMUSG00000031373	ENSMUST00000033739;ENSMUST00000126650	GO:0004089(carbonate dehydratase activity);GO:0005737(cytoplasm);GO:0005739(mitochondrion);GO:0006730(one-carbon metabolic process);GO:0008270(zinc ion binding);GO:0009617(response to bacterium);GO:0016829(lyase activity);GO:0016836(hydro-lyase activity);GO:0046872(metal ion binding);GO:0046872(metal ion binding)	00910(Nitrogen metabolism);00910(Nitrogen metabolism)	K01672	EC:4.2.1.1	protein_coding;retained_intron	R_MMU_1475029(Reversible_hydration_of_carbon_dioxide);R_MMU_1430728(Metabolism)	0.929357	0.604166	0.877828	0.673885	0.471377	0.426655	0.0085514	0.431961	1.53402	0.617317
ENSMUSG00000040466	ENSMUST00000037399;ENSMUST00000108358;ENSMUST00000133750;ENSMUST00000207799;ENSMUST00000108357;ENSMUST00000153644	GO:0004074(biliverdin reductase activity);GO:0005654(nucleoplasm);GO:0005737(cytoplasm);GO:0005829(cytosol);GO:0005886(plasma membrane);GO:0016491(oxidoreductase activity);GO:0042167(heme catabolic process);GO:0042602(riboflavin reductase (NADPH) activity);GO:0043195(terminal bouton);GO:0043231(intracellular membrane-bounded organelle);GO:0055114(oxidation-reduction process);GO:0055114(oxidation-…	00740(Riboflavin metabolism);00860(Porphyrin and chlorophyll metabolism);00860(Porphyrin and chlorophyll metabolism)	K05901	1.5.1.30;EC:1.3.1.24	protein_coding;retained_intron;processed_transcript	R_MMU_9711123(Cellular_response_to_chemical_stress);R_MMU_189445(Metabolism_of_porphyrins);R_MMU_1430728(Metabolism);R_MMU_2262752(Cellular_responses_to_stress);R_MMU_8953897(Cellular_responses_to_external_stimuli);R_MMU_9707564(Cytoprotection_by_HMOX1);R_MMU_189483(Heme_degradation)	27.2959	75.0429	34.352	21.8745	24.5338	31.2325	0.00854574	0.431961	1.76056	0.816031
ENSMUSG00000006057	ENSMUST00000090541;ENSMUST00000178611;ENSMUST00000107686;ENSMUST00000107684	GO:0000276(mitochondrial proton-transporting ATP synthase complex, coupling factor F(o));GO:0005739(mitochondrion);GO:0005743(mitochondrial inner membrane);GO:0005753(mitochondrial proton-transporting ATP synthase complex);GO:0006754(ATP biosynthetic process);GO:0006811(ion transport);GO:0008289(lipid binding);GO:0009631(cold acclimation);GO:0010917(negative regulation of mitochondrial membrane p…	00190(Oxidative phosphorylation);04714(Thermogenesis);05010(Alzheimer disease);05012(Parkinson disease);05016(Huntington disease);05016(Huntington disease)	K02128		protein_coding	R_MMU_1430728(Metabolism);R_MMU_163210(Formation_of_ATP_by_chemiosmotic_coupling);R_MMU_8949613(Cristae_formation);R_MMU_1852241(Organelle_biogenesis_and_maintenance);R_MMU_1592230(Mitochondrial_biogenesis);R_MMU_163200(Respiratory_electron_transport,_ATP_synthesis_by_chemiosmotic_coupling,_and_heat_production_by_uncoupling_proteins.);R_MMU_1428517(The_citric_acid_(TCA)_cycle_and_respiratory_elec…	6.60204	25.4646	18.5085	8.69395	10.2514	9.58308	0.00857526	0.431961	1.77279	0.826025
ENSMUSG00000109224	ENSMUST00000182488					processed_transcript		1.26733	4.98128	1.13597	1.3848	1.12371	0.682162	0.0085683	0.431961	2.31443	1.21066
ENSMUSG00000047675	ENSMUST00000102696;ENSMUST00000137423;ENSMUST00000127037;ENSMUST00000140226;ENSMUST00000144051;ENSMUST00000141219	GO:0000462(maturation of SSU-rRNA from tricistronic rRNA transcript (SSU-rRNA, 5.8S rRNA, LSU-rRNA));GO:0003735(structural constituent of ribosome);GO:0005737(cytoplasm);GO:0005783(endoplasmic reticulum);GO:0005829(cytosol);GO:0005840(ribosome);GO:0006412(translation);GO:0016020(membrane);GO:0022627(cytosolic small ribosomal subunit);GO:1990904(ribonucleoprotein complex);GO:1990904(ribonucleoprot…	03010(Ribosome);03010(Ribosome)	K02995		protein_coding;retained_intron	R_MMU_975957(Nonsense_Mediated_Decay_(NMD)_enhanced_by_the_Exon_Junction_Complex_(EJC));R_MMU_1799339(SRP_dependent_cotranslational_protein_targeting_to_membrane);R_MMU_975956(Nonsense_Mediated_Decay_(NMD)_independent_of_the_Exon_Junction_Complex_(EJC));R_MMU_72766(Translation);R_MMU_72689(Formation_of_a_pool_of_free_40S_subunits);R_MMU_72737(Cap_dependent_Translation_Initiation);R_MMU_392499(Met…	1061.36	2103.33	1633.66	773.602	884.357	1187.52	0.00871834	0.434948	1.68631	0.753866
ENSMUSG00000081051	ENSMUST00000117288					processed_pseudogene		775.787	2498.4	1282.61	601.93	826.496	1068.13	0.00871625	0.434948	1.82523	0.868079
ENSMUSG00000016252	ENSMUST00000016396;ENSMUST00000149191;ENSMUST00000153132	GO:0000275(mitochondrial proton-transporting ATP synthase complex, catalytic core F(1));GO:0005739(mitochondrion);GO:0005743(mitochondrial inner membrane);GO:0005753(mitochondrial proton-transporting ATP synthase complex);GO:0006754(ATP biosynthetic process);GO:0006811(ion transport);GO:0008553(proton-exporting ATPase activity, phosphorylative mechanism);GO:0015986(ATP synthesis coupled proton tr…	00190(Oxidative phosphorylation);04714(Thermogenesis);05010(Alzheimer disease);05012(Parkinson disease);05016(Huntington disease);05016(Huntington disease)	K02135		protein_coding;retained_intron	R_MMU_1430728(Metabolism);R_MMU_163210(Formation_of_ATP_by_chemiosmotic_coupling);R_MMU_8949613(Cristae_formation);R_MMU_1852241(Organelle_biogenesis_and_maintenance);R_MMU_1592230(Mitochondrial_biogenesis);R_MMU_163200(Respiratory_electron_transport,_ATP_synthesis_by_chemiosmotic_coupling,_and_heat_production_by_uncoupling_proteins.);R_MMU_1428517(The_citric_acid_(TCA)_cycle_and_respiratory_elec…	45.0343	179.779	97.2091	45.5144	56.7739	72.3888	0.00872211	0.434948	1.84353	0.882471
ENSMUSG00000083914	ENSMUST00000120838					processed_pseudogene		0.849379	3.26527	2.26024	1.15339	0.858067	0.758087	0.00868694	0.434948	2.30178	1.20275
ENSMUSG00000009927	ENSMUST00000080300;ENSMUST00000213116;ENSMUST00000216076;ENSMUST00000216867;ENSMUST00000217231;ENSMUST00000215610;ENSMUST00000217620	GO:0000028(ribosomal small subunit assembly);GO:0003735(structural constituent of ribosome);GO:0005634(nucleus);GO:0005730(nucleolus);GO:0005840(ribosome);GO:0005844(polysome);GO:0014069(postsynaptic density);GO:0022627(cytosolic small ribosomal subunit);GO:0045202(synapse);GO:0045202(synapse)	03010(Ribosome);03010(Ribosome)	K02975		protein_coding;retained_intron	R_MMU_975957(Nonsense_Mediated_Decay_(NMD)_enhanced_by_the_Exon_Junction_Complex_(EJC));R_MMU_1799339(SRP_dependent_cotranslational_protein_targeting_to_membrane);R_MMU_975956(Nonsense_Mediated_Decay_(NMD)_independent_of_the_Exon_Junction_Complex_(EJC));R_MMU_72766(Translation);R_MMU_72689(Formation_of_a_pool_of_free_40S_subunits);R_MMU_72737(Cap_dependent_Translation_Initiation);R_MMU_392499(Met…	417.384	1233.7	681.537	338.462	444.362	534.045	0.00876514	0.435323	1.77134	0.824837
ENSMUSG00000022584	ENSMUST00000187864;ENSMUST00000100542;ENSMUST00000188214	GO:0005886(plasma membrane);GO:0009986(cell surface);GO:0016020(membrane);GO:0030550(acetylcholine receptor inhibitor activity);GO:0031225(anchored component of membrane);GO:0033130(acetylcholine receptor binding);GO:0045202(synapse);GO:0095500(acetylcholine receptor signaling pathway);GO:2000272(negative regulation of signaling receptor activity);GO:2000272(negative regulation of signaling recep…				retained_intron;protein_coding		0.249439	0.245814	0.0206214	0.0230715	0.0265304	0.0519595	0.00876524	0.435323	5.07943	2.34467
ENSMUSG00000038900	ENSMUST00000126610;ENSMUST00000134912;ENSMUST00000154340;ENSMUST00000133842;ENSMUST00000125415;ENSMUST00000102811;ENSMUST00000144644	GO:0000027(ribosomal large subunit assembly);GO:0003723(RNA binding);GO:0003735(structural constituent of ribosome);GO:0005634(nucleus);GO:0005730(nucleolus);GO:0005737(cytoplasm);GO:0005840(ribosome);GO:0006412(translation);GO:0014069(postsynaptic density);GO:0015934(large ribosomal subunit);GO:0019843(rRNA binding);GO:0022625(cytosolic large ribosomal subunit);GO:0070180(large ribosomal subunit…	03010(Ribosome);03010(Ribosome)	K02870		protein_coding;retained_intron;nonsense_mediated_decay	R_MMU_975957(Nonsense_Mediated_Decay_(NMD)_enhanced_by_the_Exon_Junction_Complex_(EJC));R_MMU_1799339(SRP_dependent_cotranslational_protein_targeting_to_membrane);R_MMU_975956(Nonsense_Mediated_Decay_(NMD)_independent_of_the_Exon_Junction_Complex_(EJC));R_MMU_72766(Translation);R_MMU_72689(Formation_of_a_pool_of_free_40S_subunits);R_MMU_72737(Cap_dependent_Translation_Initiation);R_MMU_392499(Met…	366.18	1073.43	559.343	301.257	356.753	470.496	0.00882251	0.437278	1.77133	0.824835
ENSMUSG00000033419	ENSMUST00000190388;ENSMUST00000074468	GO:0005543(phospholipid binding);GO:0005545(1-phosphatidylinositol binding);GO:0016020(membrane);GO:0030136(clathrin-coated vesicle);GO:0030276(clathrin binding);GO:0048268(clathrin coat assembly);GO:2000369(regulation of clathrin-dependent endocytosis);GO:2000369(regulation of clathrin-dependent endocytosis)		K20043		retained_intron;protein_coding	R_MMU_5653656(Vesicle_mediated_transport);R_MMU_8856825(Cargo_recognition_for_clathrin_mediated_endocytosis);R_MMU_199991(Membrane_Trafficking);R_MMU_8856828(Clathrin_mediated_endocytosis)	0	0	0	0.0189508	0.0136952	0.0134199	0.00889817	0.439246	0.0065124	-7.26259
ENSMUSG00000052146	ENSMUST00000114882;ENSMUST00000025052;ENSMUST00000178774;ENSMUST00000155071;ENSMUST00000150763;ENSMUST00000145226;ENSMUST00000152982	GO:0000028(ribosomal small subunit assembly);GO:0000049(tRNA binding);GO:0003723(RNA binding);GO:0003735(structural constituent of ribosome);GO:0005634(nucleus);GO:0005730(nucleolus);GO:0005737(cytoplasm);GO:0005829(cytosol);GO:0005840(ribosome);GO:0022627(cytosolic small ribosomal subunit);GO:0022627(cytosolic small ribosomal subunit)	03010(Ribosome);03010(Ribosome)	K02947		protein_coding;retained_intron	R_MMU_975957(Nonsense_Mediated_Decay_(NMD)_enhanced_by_the_Exon_Junction_Complex_(EJC));R_MMU_1799339(SRP_dependent_cotranslational_protein_targeting_to_membrane);R_MMU_975956(Nonsense_Mediated_Decay_(NMD)_independent_of_the_Exon_Junction_Complex_(EJC));R_MMU_72766(Translation);R_MMU_72689(Formation_of_a_pool_of_free_40S_subunits);R_MMU_72737(Cap_dependent_Translation_Initiation);R_MMU_392499(Met…	454.222	1557.52	761.284	388.715	463.264	663.894	0.00889574	0.439246	1.82933	0.871314
ENSMUSG00000024331	ENSMUST00000039247;ENSMUST00000155407	GO:0005509(calcium ion binding);GO:0005886(plasma membrane);GO:0005911(cell-cell junction);GO:0005912(adherens junction);GO:0007155(cell adhesion);GO:0007156(homophilic cell adhesion via plasma membrane adhesion molecules);GO:0009267(cellular response to starvation);GO:0014704(intercalated disc);GO:0016020(membrane);GO:0016021(integral component of membrane);GO:0030054(cell junction);GO:0030057(d…	05412(Arrhythmogenic right ventricular cardiomyopathy (ARVC));05412(Arrhythmogenic right ventricular cardiomyopathy (ARVC))	K07601		protein_coding	R_MMU_6805567(Keratinization);R_MMU_6809371(Formation_of_the_cornified_envelope);R_MMU_1266738(Developmental_Biology)	0	0	0.0086002	0.0561715	0.0683682	0.0475898	0.00903231	0.43965	0.0499636	-4.32298
ENSMUSG00000022820	ENSMUST00000023514;ENSMUST00000135019;ENSMUST00000231881	GO:0003674(molecular_function);GO:0005739(mitochondrion);GO:0005743(mitochondrial inner membrane);GO:0005747(mitochondrial respiratory chain complex I);GO:0006979(response to oxidative stress);GO:0008137(NADH dehydrogenase (ubiquinone) activity);GO:0016020(membrane);GO:0016021(integral component of membrane);GO:0031965(nuclear membrane);GO:0032981(mitochondrial respiratory chain complex I assembl…	00190(Oxidative phosphorylation);04714(Thermogenesis);04723(Retrograde endocannabinoid signaling);04932(Non-alcoholic fatty liver disease (NAFLD));05010(Alzheimer disease);05012(Parkinson disease);05016(Huntington disease);05016(Huntington disease)	K03960		protein_coding;retained_intron	R_MMU_1430728(Metabolism);R_MMU_6799198(Complex_I_biogenesis);R_MMU_611105(Respiratory_electron_transport);R_MMU_163200(Respiratory_electron_transport,_ATP_synthesis_by_chemiosmotic_coupling,_and_heat_production_by_uncoupling_proteins.);R_MMU_1428517(The_citric_acid_(TCA)_cycle_and_respiratory_electron_transport)	18.4772	50.9255	25.6038	17.9243	15.9711	21.5723	0.00903024	0.43965	1.71282	0.776378
ENSMUSG00000069682	ENSMUST00000092620;ENSMUST00000217340;ENSMUST00000168697					processed_transcript;transcribed_processed_pseudogene		374.444	1089.83	557.13	322.124	360.441	471.514	0.00901502	0.43965	1.75153	0.808615
ENSMUSG00000053565	ENSMUST00000066070;ENSMUST00000207683;ENSMUST00000208616;ENSMUST00000208810;ENSMUST00000207762;ENSMUST00000208707	GO:0001732(formation of cytoplasmic translation initiation complex);GO:0002183(cytoplasmic translational initiation);GO:0003723(RNA binding);GO:0003743(translation initiation factor activity);GO:0005634(nucleus);GO:0005737(cytoplasm);GO:0005829(cytosol);GO:0005852(eukaryotic translation initiation factor 3 complex);GO:0006412(translation);GO:0006413(translational initiation);GO:0006446(regulation…		K15028		protein_coding;retained_intron;nonsense_mediated_decay	R_MMU_72766(Translation);R_MMU_72689(Formation_of_a_pool_of_free_40S_subunits);R_MMU_72737(Cap_dependent_Translation_Initiation);R_MMU_392499(Metabolism_of_proteins);R_MMU_72695(Formation_of_the_ternary_complex,_and_subsequently,_the_43S_complex);R_MMU_72706(GTP_hydrolysis_and_joining_of_the_60S_ribosomal_subunit);R_MMU_72613(Eukaryotic_Translation_Initiation);R_MMU_72702(Ribosomal_scanning_and_s…	108.322	336.709	172.286	94.6719	103.671	147.656	0.00896983	0.43965	1.78416	0.835245
ENSMUSG00000111356	ENSMUST00000216127					processed_pseudogene		24.9856	92.3653	38.2603	20.0789	25.3233	36.6115	0.00902759	0.43965	1.89738	0.924009
ENSMUSG00000086735	ENSMUST00000133648					antisense		0.007917	0.037632	0.018948	0	0	0	0.00900202	0.43965	214.99	7.74813
ENSMUSG00000038893	ENSMUST00000037502	GO:0003674(molecular_function);GO:0008150(biological_process)				protein_coding		0.0155351	0.0544629	0.0151871	0	0	0	0.00903031	0.43965	283.95	8.1495
ENSMUSG00000078497	ENSMUST00000133078;ENSMUST00000154154	GO:0003676(nucleic acid binding);GO:0005575(cellular_component);GO:0006355(regulation of transcription, DNA-templated);GO:0046872(metal ion binding);GO:0046872(metal ion binding)				protein_coding		2.46152	3.17663	3.2125	2.33338	1.35236	1.71324	0.00911514	0.4428	1.63932	0.713095
ENSMUSG00000024869	ENSMUST00000155405	GO:0005739(mitochondrion);GO:0008150(biological_process);GO:0016787(hydrolase activity);GO:0046872(metal ion binding)				nonsense_mediated_decay		2.23669	3.51313	2.16652	1.96239	1.80191	1.29341	0.0091521	0.443093	1.5652	0.646349
ENSMUSG00000020372	ENSMUST00000142269;ENSMUST00000139959;ENSMUST00000020640;ENSMUST00000136703;ENSMUST00000125166;ENSMUST00000136849	GO:0001891(phagocytic cup);GO:0001934(positive regulation of protein phosphorylation);GO:0005080(protein kinase C binding);GO:0005515(protein binding);GO:0005634(nucleus);GO:0005654(nucleoplasm);GO:0005737(cytoplasm);GO:0005739(mitochondrion);GO:0005829(cytosol);GO:0005840(ribosome);GO:0005886(plasma membrane);GO:0006412(translation);GO:0006417(regulation of translation);GO:0006915(apoptotic proc…	05162(Measles);05162(Measles)	K14753		retained_intron;processed_transcript;protein_coding	R_MMU_73887(Death_Receptor_Signalling);R_MMU_75893(TNF_signaling);R_MMU_5357905(Regulation_of_TNFR1_signaling);R_MMU_5357956(TNFR1_induced_NFkappaB_signaling_pathway);R_MMU_162582(Signal_Transduction);R_MMU_5626978(TNFR1_mediated_ceramide_production)	595.752	1789.89	954.465	485.616	573.684	811.544	0.00915744	0.443093	1.78535	0.836203
ENSMUSG00000115584	ENSMUST00000226515					processed_pseudogene		139.83	220.44	152.533	83.6001	109.35	122.111	0.00925932	0.44589	1.62763	0.702772
ENSMUSG00000034892	ENSMUST00000037023;ENSMUST00000094291	GO:0002181(cytoplasmic translation);GO:0003735(structural constituent of ribosome);GO:0005737(cytoplasm);GO:0005783(endoplasmic reticulum);GO:0005791(rough endoplasmic reticulum);GO:0005829(cytosol);GO:0005840(ribosome);GO:0006412(translation);GO:0008270(zinc ion binding);GO:0022627(cytosolic small ribosomal subunit);GO:0042788(polysomal ribosome);GO:0043065(positive regulation of apoptotic proce…	03010(Ribosome);03010(Ribosome)	K02980		protein_coding;retained_intron	R_MMU_975957(Nonsense_Mediated_Decay_(NMD)_enhanced_by_the_Exon_Junction_Complex_(EJC));R_MMU_1799339(SRP_dependent_cotranslational_protein_targeting_to_membrane);R_MMU_975956(Nonsense_Mediated_Decay_(NMD)_independent_of_the_Exon_Junction_Complex_(EJC));R_MMU_72766(Translation);R_MMU_72689(Formation_of_a_pool_of_free_40S_subunits);R_MMU_72737(Cap_dependent_Translation_Initiation);R_MMU_392499(Met…	416.726	1145.09	700.477	336.72	449.523	518.49	0.00929122	0.44589	1.73391	0.794029
ENSMUSG00000060438	ENSMUST00000074353					processed_pseudogene		65.833	244.154	111.876	58.1002	71.2175	99.506	0.00930649	0.44589	1.84362	0.882539
ENSMUSG00000000244	ENSMUST00000009396;ENSMUST00000141186;ENSMUST00000075172;ENSMUST00000082008;ENSMUST00000207449;ENSMUST00000154264	GO:0003674(molecular_function);GO:0005887(integral component of plasma membrane);GO:0007010(cytoskeleton organization);GO:0007229(integrin-mediated signaling pathway);GO:0007596(blood coagulation);GO:0007599(hemostasis);GO:0008285(negative regulation of cell population proliferation);GO:0009986(cell surface);GO:0016020(membrane);GO:0016021(integral component of membrane);GO:0030886(negative regul…		K17359		protein_coding;retained_intron		0.0437187	0.0384969	0.0760957	0.0101064	0.00509836	0.0205677	0.00930493	0.44589	4.4255	2.14584
ENSMUSG00000118210	ENSMUST00000236686					antisense		0.072337	0.788537	0.360824	0.028127	0.023332	0.202689	0.00930005	0.44589	4.80703	2.26515
ENSMUSG00000003283	ENSMUST00000109799	GO:0000166(nucleotide binding);GO:0001784(phosphotyrosine residue binding);GO:0002376(immune system process);GO:0004672(protein kinase activity);GO:0004713(protein tyrosine kinase activity);GO:0004715(non-membrane spanning protein tyrosine kinase activity);GO:0005102(signaling receptor binding);GO:0005515(protein binding);GO:0005524(ATP binding);GO:0005634(nucleus);GO:0005654(nucleoplasm);GO:0005…	04062(Chemokine signaling pathway);04666(Fc gamma R-mediated phagocytosis);05167(Kaposi sarcoma-associated herpesvirus infection)	K08893	EC:2.7.10.2	protein_coding	R_MMU_2029481(FCGR_activation);R_MMU_2029480(Fcgamma_receptor_(FCGR)_dependent_phagocytosis);R_MMU_449147(Signaling_by_Interleukins);R_MMU_9674555(Signaling_by_CSF3_(G_CSF));R_MMU_168256(Immune_System);R_MMU_9705462(Inactivation_of_CSF3_(G_CSF)_signaling);R_MMU_1280215(Cytokine_Signaling_in_Immune_system);R_MMU_912631(Regulation_of_signaling_by_CBL);R_MMU_168249(Innate_Immune_System);R_MMU_512988…	0	0	0	0.060436	0.0271	0.104722	0.00935229	0.446788	0.0015604	-9.32387
ENSMUSG00000020577	ENSMUST00000020896	GO:0005246(calcium channel regulator activity);GO:0005515(protein binding);GO:0005886(plasma membrane);GO:0005887(integral component of plasma membrane);GO:0016020(membrane);GO:0016021(integral component of membrane);GO:1903169(regulation of calcium ion transmembrane transport)		K17356		protein_coding		0	0	0.0122925	0.107934	0.088626	0.123848	0.00936776	0.446788	0.0383651	-4.70406
ENSMUSG00000056271	ENSMUST00000044937;ENSMUST00000093832	GO:0000139(Golgi membrane);GO:0005537(mannose binding);GO:0005789(endoplasmic reticulum membrane);GO:0005793(endoplasmic reticulum-Golgi intermediate compartment);GO:0006888(endoplasmic reticulum to Golgi vesicle-mediated transport);GO:0007029(endoplasmic reticulum organization);GO:0007030(Golgi organization);GO:0016020(membrane);GO:0016021(integral component of membrane);GO:0030134(COPII-coated …	04141(Protein processing in endoplasmic reticulum);04141(Protein processing in endoplasmic reticulum)	K10081		nonsense_mediated_decay;protein_coding	R_MMU_5653656(Vesicle_mediated_transport);R_MMU_5694530(Cargo_concentration_in_the_ER);R_MMU_199977(ER_to_Golgi_Anterograde_Transport);R_MMU_948021(Transport_to_the_Golgi_and_subsequent_modification);R_MMU_597592(Post_translational_protein_modification);R_MMU_392499(Metabolism_of_proteins);R_MMU_446203(Asparagine_N_linked_glycosylation);R_MMU_204005(COPII_mediated_vesicle_transport);R_MMU_199991(…	0.406802	0.750077	0.134124	0.118322	0.150899	0.187088	0.00938008	0.446788	2.82923	1.50041
ENSMUSG00000049517	ENSMUST00000051955;ENSMUST00000224463;ENSMUST00000224430	GO:0002181(cytoplasmic translation);GO:0003735(structural constituent of ribosome);GO:0005737(cytoplasm);GO:0005783(endoplasmic reticulum);GO:0005791(rough endoplasmic reticulum);GO:0005829(cytosol);GO:0005840(ribosome);GO:0006412(translation);GO:0015935(small ribosomal subunit);GO:0022627(cytosolic small ribosomal subunit);GO:0034063(stress granule assembly);GO:0042788(polysomal ribosome);GO:004…	03010(Ribosome);03010(Ribosome)	K02973		protein_coding;processed_transcript;retained_intron	R_MMU_975957(Nonsense_Mediated_Decay_(NMD)_enhanced_by_the_Exon_Junction_Complex_(EJC));R_MMU_1799339(SRP_dependent_cotranslational_protein_targeting_to_membrane);R_MMU_975956(Nonsense_Mediated_Decay_(NMD)_independent_of_the_Exon_Junction_Complex_(EJC));R_MMU_72766(Translation);R_MMU_72689(Formation_of_a_pool_of_free_40S_subunits);R_MMU_72737(Cap_dependent_Translation_Initiation);R_MMU_392499(Met…	1193.8	2882.21	2005.45	901.335	1153.73	1478.71	0.00943536	0.447676	1.72096	0.78321
ENSMUSG00000082431	ENSMUST00000117372					processed_pseudogene		0.50069	1.44951	0.597184	0.246838	0.276442	0.312162	0.00942103	0.447676	3.04915	1.6084
ENSMUSG00000031785	ENSMUST00000179619;ENSMUST00000212660;ENSMUST00000093271;ENSMUST00000211944;ENSMUST00000212976;ENSMUST00000212995;ENSMUST00000212118;ENSMUST00000211806;ENSMUST00000211911	GO:0001525(angiogenesis);GO:0004888(transmembrane signaling receptor activity);GO:0004930(G protein-coupled receptor activity);GO:0005518(collagen binding);GO:0005576(extracellular region);GO:0005886(plasma membrane);GO:0005887(integral component of plasma membrane);GO:0007155(cell adhesion);GO:0007165(signal transduction);GO:0007166(cell surface receptor signaling pathway);GO:0007186(G protein-c…		K08450		protein_coding;nonsense_mediated_decay;retained_intron		2.58517	1.84473	3.46413	1.6277	1.694	1.75909	0.00961915	0.449952	1.5537	0.63571
ENSMUSG00000022982	ENSMUST00000023707;ENSMUST00000232505	GO:0000187(activation of MAPK activity);GO:0000302(response to reactive oxygen species);GO:0000303(response to superoxide);GO:0001541(ovarian follicle development);GO:0001819(positive regulation of cytokine production);GO:0001895(retina homeostasis);GO:0001975(response to amphetamine);GO:0002262(myeloid cell homeostasis);GO:0004784(superoxide dismutase activity);GO:0005507(copper ion binding);GO:…	04146(Peroxisome);04213(Longevity regulating pathway - multiple species);05014(Amyotrophic lateral sclerosis (ALS));05016(Huntington disease);05020(Prion diseases);05020(Prion diseases)	K04565	EC:1.15.1.1	protein_coding;retained_intron	R_MMU_9711123(Cellular_response_to_chemical_stress);R_MMU_109582(Hemostasis);R_MMU_2262752(Cellular_responses_to_stress);R_MMU_8953897(Cellular_responses_to_external_stimuli);R_MMU_76002(Platelet_activation,_signaling_and_aggregation);R_MMU_114608(Platelet_degranulation);R_MMU_76005(Response_to_elevated_platelet_cytosolic_Ca2+);R_MMU_3299685(Detoxification_of_Reactive_Oxygen_Species)	37.559	102.558	57.6741	36.994	35.8233	44.9723	0.00963065	0.449952	1.67919	0.747762
ENSMUSG00000081170	ENSMUST00000120626					processed_pseudogene		25.1873	60.1431	36.0442	19.1477	21.8368	29.5339	0.00961545	0.449952	1.72118	0.783395
ENSMUSG00000002661	ENSMUST00000074141;ENSMUST00000002737;ENSMUST00000149632	GO:0005739(mitochondrion);GO:0005759(mitochondrial matrix);GO:0006631(fatty acid metabolic process);GO:0006974(cellular response to DNA damage stimulus);GO:0010883(regulation of lipid storage);GO:0012501(programmed cell death);GO:0016491(oxidoreductase activity);GO:0046872(metal ion binding);GO:0051213(dioxygenase activity);GO:0055114(oxidation-reduction process);GO:1902445(regulation of mitochon…		K10769	EC:1.14.11.-	protein_coding;retained_intron		5.93805	12.9551	4.54921	5.36758	3.76179	4.46799	0.00954678	0.449952	1.72404	0.785794
ENSMUSG00000040883	ENSMUST00000217263;ENSMUST00000046831;ENSMUST00000238930;ENSMUST00000216178;ENSMUST00000213698;ENSMUST00000214569;ENSMUST00000215650	GO:0003674(molecular_function);GO:0008150(biological_process);GO:0016020(membrane);GO:0016021(integral component of membrane);GO:0016021(integral component of membrane)				retained_intron;protein_coding		8.86433	25.541	8.74105	8.021	7.09821	9.44063	0.00954938	0.449952	1.75679	0.812939
ENSMUSG00000061848	ENSMUST00000072779					processed_pseudogene		54.0859	216.405	78.9071	52.5316	52.1933	82.6861	0.00950541	0.449952	1.86434	0.898668
ENSMUSG00000066116	ENSMUST00000084445					processed_pseudogene		20.0039	81.2412	40.3161	17.9827	23.7033	33.0926	0.00961459	0.449952	1.89307	0.920729
ENSMUSG00000032591	ENSMUST00000035211;ENSMUST00000161253	GO:0004252(serine-type endopeptidase activity);GO:0005576(extracellular region);GO:0005615(extracellular space);GO:0005737(cytoplasm);GO:0005773(vacuole);GO:0006508(proteolysis);GO:0007283(spermatogenesis);GO:0007566(embryo implantation);GO:0010628(positive regulation of gene expression);GO:0010758(regulation of macrophage chemotaxis);GO:0019899(enzyme binding);GO:0030317(flagellated sperm motili…				protein_coding	R_MMU_8852405(Signaling_by_MST1);R_MMU_9006934(Signaling_by_Receptor_Tyrosine_Kinases);R_MMU_162582(Signal_Transduction)	0.583611	1.21398	0.669225	0.325348	0.343677	0.544142	0.00956885	0.449952	2.03337	1.02387
ENSMUSG00000028461	ENSMUST00000143073;ENSMUST00000030181;ENSMUST00000127324;ENSMUST00000107922;ENSMUST00000140005;ENSMUST00000137113	GO:0003674(molecular_function);GO:0005575(cellular_component);GO:0008150(biological_process);GO:0016020(membrane);GO:0016021(integral component of membrane);GO:0016021(integral component of membrane)				processed_transcript;protein_coding		10.9699	26.0228	14.0185	9.87338	9.08157	11.5767	0.00966221	0.45002	1.67077	0.740509
ENSMUSG00000024395	ENSMUST00000233994;ENSMUST00000234549;ENSMUST00000025254;ENSMUST00000225404;ENSMUST00000225470;ENSMUST00000234678;ENSMUST00000225400;ENSMUST00000223753	GO:0003674(molecular_function);GO:0005737(cytoplasm);GO:0005886(plasma membrane);GO:0005911(cell-cell junction);GO:0005925(focal adhesion);GO:0016020(membrane);GO:0030054(cell junction);GO:0043066(negative regulation of apoptotic process);GO:0045216(cell-cell junction organization);GO:0046872(metal ion binding);GO:0050680(negative regulation of epithelial cell proliferation);GO:0098609(cell-cell …				protein_coding;processed_transcript;nonsense_mediated_decay;retained_intron	R_MMU_446353(Cell_extracellular_matrix_interactions);R_MMU_446728(Cell_junction_organization);R_MMU_1500931(Cell_Cell_communication)	2.58777	3.91883	2.25324	1.19659	1.73084	2.09341	0.00966894	0.45002	1.7447	0.802977
ENSMUSG00000010492	ENSMUST00000126672;ENSMUST00000122831					antisense		0.0206041	0.0318511	0.0568075	0	0	0	0.00968935	0.450113	364.209	8.50862
ENSMUSG00000107990	ENSMUST00000204877					processed_pseudogene		0	0	0	0.219515	0.215823	0.197895	0.0099687	0.45134	0.000473759	-11.0436
ENSMUSG00000046480	ENSMUST00000060125	GO:0001518(voltage-gated sodium channel complex);GO:0005244(voltage-gated ion channel activity);GO:0005248(voltage-gated sodium channel activity);GO:0005272(sodium channel activity);GO:0005886(plasma membrane);GO:0006811(ion transport);GO:0006814(sodium ion transport);GO:0010765(positive regulation of sodium ion transport);GO:0014704(intercalated disc);GO:0016020(membrane);GO:0016021(integral com…	04261(Adrenergic signaling in cardiomyocytes)	K04848		protein_coding	R_MMU_5576892(Phase_0_rapid_depolarisation);R_MMU_5576891(Cardiac_conduction);R_MMU_397014(Muscle_contraction)	0	0	0	0.054193	0	0.046991	0.0100673	0.45134	0.0029649	-8.3978
ENSMUSG00000103636	ENSMUST00000195719					TEC		0.03283	0.010515	0.028709	0.092586	0.31958	0.15311	0.00994673	0.45134	0.127467	-2.97181
ENSMUSG00000057880	ENSMUST00000065987;ENSMUST00000140795	GO:0001666(response to hypoxia);GO:0003824(catalytic activity);GO:0003867(4-aminobutyrate transaminase activity);GO:0005739(mitochondrion);GO:0005759(mitochondrial matrix);GO:0007568(aging);GO:0007620(copulation);GO:0007626(locomotory behavior);GO:0008483(transaminase activity);GO:0009448(gamma-aminobutyric acid metabolic process);GO:0009449(gamma-aminobutyric acid biosynthetic process);GO:000945…	00250(Alanine, aspartate and glutamate metabolism);00280(Valine, leucine and isoleucine degradation);00410(beta-Alanine metabolism);00640(Propanoate metabolism);00650(Butanoate metabolism);04727(GABAergic synapse);04727(GABAergic synapse)	K13524	2.6.1.22;EC:2.6.1.19	protein_coding;retained_intron	R_MMU_112315(Transmission_across_Chemical_Synapses);R_MMU_916853(Degradation_of_GABA);R_MMU_112310(Neurotransmitter_release_cycle);R_MMU_888590(GABA_synthesis,_release,_reuptake_and_degradation);R_MMU_112316(Neuronal_System)	0.0230699	0.00784494	0.0059769	0.084619	0.0855344	0.0594899	0.0100393	0.45134	0.160648	-2.63803
ENSMUSG00000069755	ENSMUST00000144811;ENSMUST00000079237;ENSMUST00000208744					processed_transcript;transcribed_unprocessed_pseudogene		0.213655	0.0517401	0.14054	1.26678	0.337471	0.280229	0.0100121	0.45134	0.215409	-2.21485
ENSMUSG00000004952	ENSMUST00000042135;ENSMUST00000134509;ENSMUST00000125048;ENSMUST00000135344;ENSMUST00000131353;ENSMUST00000152723;ENSMUST00000140972;ENSMUST00000199502;ENSMUST00000122887;ENSMUST00000130598	GO:0005096(GTPase activator activity);GO:0005543(phospholipid binding);GO:0005737(cytoplasm);GO:0005829(cytosol);GO:0005886(plasma membrane);GO:0007165(signal transduction);GO:0016020(membrane);GO:0034260(negative regulation of GTPase activity);GO:0035556(intracellular signal transduction);GO:0043087(regulation of GTPase activity);GO:0043547(positive regulation of GTPase activity);GO:0046580(nega…	04014(Ras signaling pathway);04014(Ras signaling pathway)	K17630		protein_coding;retained_intron	R_MMU_5658442(Regulation_of_RAS_by_GAPs);R_MMU_5683057(MAPK_family_signaling_cascades);R_MMU_5673001(RAF/MAP_kinase_cascade);R_MMU_162582(Signal_Transduction);R_MMU_5684996(MAPK1/MAPK3_signaling)	3.61241	4.63221	3.28837	2.20197	2.44603	2.73621	0.0100765	0.45134	1.56184	0.643249
ENSMUSG00000063875	ENSMUST00000074205					processed_pseudogene		18.0483	22.0173	28.2573	11.4743	14.7177	16.1944	0.0100851	0.45134	1.6119	0.688767
ENSMUSG00000030584	ENSMUST00000108231;ENSMUST00000049977;ENSMUST00000108230;ENSMUST00000138993;ENSMUST00000065181;ENSMUST00000154222;ENSMUST00000137848;ENSMUST00000126169;ENSMUST00000142958;ENSMUST00000128145;ENSMUST00000207677	GO:0000123(histone acetyltransferase complex);GO:0000790(nuclear chromatin);GO:0003676(nucleic acid binding);GO:0004402(histone acetyltransferase activity);GO:0005634(nucleus);GO:0005737(cytoplasm);GO:0007399(nervous system development);GO:0008270(zinc ion binding);GO:0016573(histone acetylation);GO:0042393(histone binding);GO:0045892(negative regulation of transcription, DNA-templated);GO:004594…	04714(Thermogenesis);05225(Hepatocellular carcinoma);05225(Hepatocellular carcinoma)	K22198		protein_coding;retained_intron;processed_transcript		3.45979	5.42902	3.84619	2.03008	3.23764	2.60356	0.0100852	0.45134	1.61791	0.69413
ENSMUSG00000008682	ENSMUST00000008826;ENSMUST00000151702;ENSMUST00000149171;ENSMUST00000074085;ENSMUST00000142142;ENSMUST00000135690;ENSMUST00000125775;ENSMUST00000134330;ENSMUST00000144434;ENSMUST00000138954;ENSMUST00000146584	GO:0000027(ribosomal large subunit assembly);GO:0000122(negative regulation of transcription by RNA polymerase II);GO:0003735(structural constituent of ribosome);GO:0005634(nucleus);GO:0005737(cytoplasm);GO:0005783(endoplasmic reticulum);GO:0005790(smooth endoplasmic reticulum);GO:0005829(cytosol);GO:0005840(ribosome);GO:0006412(translation);GO:0006417(regulation of translation);GO:0007275(multic…	03010(Ribosome);03010(Ribosome)	K02866		protein_coding;processed_transcript;retained_intron	R_MMU_975957(Nonsense_Mediated_Decay_(NMD)_enhanced_by_the_Exon_Junction_Complex_(EJC));R_MMU_1799339(SRP_dependent_cotranslational_protein_targeting_to_membrane);R_MMU_975956(Nonsense_Mediated_Decay_(NMD)_independent_of_the_Exon_Junction_Complex_(EJC));R_MMU_72766(Translation);R_MMU_72689(Formation_of_a_pool_of_free_40S_subunits);R_MMU_72737(Cap_dependent_Translation_Initiation);R_MMU_392499(Met…	971.117	1940.95	1507.84	733.296	850.755	1090.16	0.00981359	0.45134	1.65279	0.724902
ENSMUSG00000059534	ENSMUST00000058407;ENSMUST00000151559;ENSMUST00000130236	GO:0005739(mitochondrion);GO:0005743(mitochondrial inner membrane);GO:0005750(mitochondrial respiratory chain complex III);GO:0006122(mitochondrial electron transport, ubiquinol to cytochrome c);GO:0009060(aerobic respiration);GO:0016020(membrane);GO:0016021(integral component of membrane);GO:0034551(mitochondrial respiratory chain complex III assembly);GO:0055114(oxidation-reduction process);GO:…	00190(Oxidative phosphorylation);04260(Cardiac muscle contraction);04714(Thermogenesis);04932(Non-alcoholic fatty liver disease (NAFLD));05010(Alzheimer disease);05012(Parkinson disease);05016(Huntington disease);05016(Huntington disease)	K00419		protein_coding;processed_transcript	R_MMU_1430728(Metabolism);R_MMU_611105(Respiratory_electron_transport);R_MMU_163200(Respiratory_electron_transport,_ATP_synthesis_by_chemiosmotic_coupling,_and_heat_production_by_uncoupling_proteins.);R_MMU_1428517(The_citric_acid_(TCA)_cycle_and_respiratory_electron_transport)	106.774	232.726	174.485	88.2754	99.2121	122.903	0.0098758	0.45134	1.65593	0.727641
ENSMUSG00000024038	ENSMUST00000064798;ENSMUST00000046288;ENSMUST00000189436;ENSMUST00000191598;ENSMUST00000185273	GO:0005739(mitochondrion);GO:0005743(mitochondrial inner membrane);GO:0005747(mitochondrial respiratory chain complex I);GO:0016020(membrane);GO:0042775(mitochondrial ATP synthesis coupled electron transport);GO:0055114(oxidation-reduction process);GO:0070469(respirasome);GO:0070469(respirasome)	00190(Oxidative phosphorylation);04714(Thermogenesis);04723(Retrograde endocannabinoid signaling);04932(Non-alcoholic fatty liver disease (NAFLD));05010(Alzheimer disease);05012(Parkinson disease);05016(Huntington disease);05016(Huntington disease)	K03944		protein_coding;processed_transcript	R_MMU_1430728(Metabolism);R_MMU_6799198(Complex_I_biogenesis);R_MMU_611105(Respiratory_electron_transport);R_MMU_163200(Respiratory_electron_transport,_ATP_synthesis_by_chemiosmotic_coupling,_and_heat_production_by_uncoupling_proteins.);R_MMU_1428517(The_citric_acid_(TCA)_cycle_and_respiratory_electron_transport)	23.3105	46.0453	28.9411	14.9639	20.5404	23.435	0.0100155	0.45134	1.66777	0.737916
ENSMUSG00000020477	ENSMUST00000154330;ENSMUST00000020770;ENSMUST00000149980;ENSMUST00000132874;ENSMUST00000123697	GO:0003735(structural constituent of ribosome);GO:0005739(mitochondrion);GO:0005763(mitochondrial small ribosomal subunit);GO:0005840(ribosome);GO:0032543(mitochondrial translation);GO:0032543(mitochondrial translation)		K17403		protein_coding;retained_intron;processed_transcript	R_MMU_5368287(Mitochondrial_translation);R_MMU_5389840(Mitochondrial_translation_elongation);R_MMU_72766(Translation);R_MMU_392499(Metabolism_of_proteins);R_MMU_5419276(Mitochondrial_translation_termination)	20.8699	56.8572	29.9637	20.0632	18.7725	24.87	0.00995218	0.45134	1.69044	0.7574
ENSMUSG00000036751	ENSMUST00000075738;ENSMUST00000208352;ENSMUST00000208838;ENSMUST00000207851	GO:0005739(mitochondrion);GO:0005743(mitochondrial inner membrane);GO:0006119(oxidative phosphorylation);GO:0016020(membrane);GO:0045277(respiratory chain complex IV);GO:0045277(respiratory chain complex IV)	00190(Oxidative phosphorylation);04260(Cardiac muscle contraction);04714(Thermogenesis);04932(Non-alcoholic fatty liver disease (NAFLD));05010(Alzheimer disease);05012(Parkinson disease);05016(Huntington disease);05016(Huntington disease)	K02267		protein_coding;processed_transcript;retained_intron	R_MMU_9711123(Cellular_response_to_chemical_stress);R_MMU_1430728(Metabolism);R_MMU_2262752(Cellular_responses_to_stress);R_MMU_73857(RNA_Polymerase_II_Transcription);R_MMU_212436(Generic_Transcription_Pathway);R_MMU_8953897(Cellular_responses_to_external_stimuli);R_MMU_3700989(Transcriptional_Regulation_by_TP53);R_MMU_5628897(TP53_Regulates_Metabolic_Genes);R_MMU_9707564(Cytoprotection_by_HMOX1)…	152.045	417.254	257.474	142.297	148.685	196.252	0.00998642	0.45134	1.69687	0.762879
ENSMUSG00000014294	ENSMUST00000014438	GO:0001835(blastocyst hatching);GO:0005739(mitochondrion);GO:0005743(mitochondrial inner membrane);GO:0005747(mitochondrial respiratory chain complex I);GO:0008137(NADH dehydrogenase (ubiquinone) activity);GO:0016020(membrane);GO:0031966(mitochondrial membrane);GO:0032981(mitochondrial respiratory chain complex I assembly);GO:0055114(oxidation-reduction process);GO:0070469(respirasome)	00190(Oxidative phosphorylation);04714(Thermogenesis);04723(Retrograde endocannabinoid signaling);04932(Non-alcoholic fatty liver disease (NAFLD));05010(Alzheimer disease);05012(Parkinson disease);05016(Huntington disease)	K03946		protein_coding	R_MMU_1430728(Metabolism);R_MMU_6799198(Complex_I_biogenesis);R_MMU_611105(Respiratory_electron_transport);R_MMU_163200(Respiratory_electron_transport,_ATP_synthesis_by_chemiosmotic_coupling,_and_heat_production_by_uncoupling_proteins.);R_MMU_1428517(The_citric_acid_(TCA)_cycle_and_respiratory_electron_transport)	71.6508	212.391	121.082	69.4902	74.327	92.5015	0.00973427	0.45134	1.71431	0.777629
ENSMUSG00000110841	ENSMUST00000214811;ENSMUST00000217344					transcribed_processed_pseudogene;processed_transcript		97.1797	332.397	166.485	103.765	100.908	137.191	0.0099111	0.45134	1.74356	0.802038
ENSMUSG00000040824	ENSMUST00000049294;ENSMUST00000206766	GO:0000387(spliceosomal snRNP assembly);GO:0000398(mRNA splicing, via spliceosome);GO:0005634(nucleus);GO:0005681(spliceosomal complex);GO:0005682(U5 snRNP);GO:0005685(U1 snRNP);GO:0005686(U2 snRNP);GO:0005687(U4 snRNP);GO:0005689(U12-type spliceosomal complex);GO:0005737(cytoplasm);GO:0005829(cytosol);GO:0006397(mRNA processing);GO:0008380(RNA splicing);GO:0019013(viral nucleocapsid);GO:0030532(…	03040(Spliceosome);03040(Spliceosome)	K11096		protein_coding;retained_intron	R_MMU_72172(mRNA_Splicing);R_MMU_72203(Processing_of_Capped_Intron_Containing_Pre_mRNA);R_MMU_72163(mRNA_Splicing_Major_Pathway);R_MMU_194441(Metabolism_of_non_coding_RNA);R_MMU_191859(snRNP_Assembly);R_MMU_8953854(Metabolism_of_RNA);R_MMU_72165(mRNA_Splicing_Minor_Pathway)	46.4187	166.218	72.7777	49.5715	45.6644	66.3077	0.00991467	0.45134	1.76679	0.821133
ENSMUSG00000080006	ENSMUST00000116122					processed_pseudogene		6.174	15.1047	10.05	3.27514	5.69881	7.32007	0.00983092	0.45134	1.92271	0.943139
ENSMUSG00000111966	ENSMUST00000219792					processed_pseudogene		3.68989	10.422	5.22125	2.5409	2.38068	4.69252	0.00992561	0.45134	2.01092	1.00785
ENSMUSG00000074001	ENSMUST00000216358;ENSMUST00000098272	GO:0005515(protein binding);GO:0005737(cytoplasm);GO:0007275(multicellular organism development);GO:0031397(negative regulation of protein ubiquitination);GO:0031674(I band);GO:0048741(skeletal muscle fiber development);GO:0048741(skeletal muscle fiber development)		K10473		retained_intron;protein_coding		0.0335884	0.0817257	0.0519556	0.00879163	0	0	0.00996814	0.45134	19.026	4.2499
ENSMUSG00000020839	ENSMUST00000102495;ENSMUST00000142166	GO:0003674(molecular_function);GO:0005737(cytoplasm);GO:0005886(plasma membrane);GO:0016020(membrane);GO:0016021(integral component of membrane);GO:0030334(regulation of cell migration);GO:0042127(regulation of cell population proliferation);GO:0043005(neuron projection);GO:0043066(negative regulation of apoptotic process);GO:0090559(regulation of membrane permeability);GO:0090559(regulation of m…				protein_coding		0.0580916	0.0629111	0.0489447	0	0	0	0.0100245	0.45134	566.491	9.14591
ENSMUSG00000037772	ENSMUST00000137345;ENSMUST00000038675;ENSMUST00000210803;ENSMUST00000209576;ENSMUST00000210662;ENSMUST00000145002;ENSMUST00000141098	GO:0001650(fibrillar center);GO:0003735(structural constituent of ribosome);GO:0005739(mitochondrion);GO:0005762(mitochondrial large ribosomal subunit);GO:0005840(ribosome);GO:0006412(translation);GO:0032543(mitochondrial translation);GO:0032543(mitochondrial translation)	03010(Ribosome);03010(Ribosome)	K02892		processed_transcript;protein_coding;retained_intron	R_MMU_5368287(Mitochondrial_translation);R_MMU_5389840(Mitochondrial_translation_elongation);R_MMU_72766(Translation);R_MMU_392499(Metabolism_of_proteins);R_MMU_5419276(Mitochondrial_translation_termination)	9.61706	19.4473	10.5212	6.82181	7.18064	9.75304	0.0101278	0.452418	1.66638	0.736714
ENSMUSG00000026249	ENSMUST00000027467;ENSMUST00000153862;ENSMUST00000191529;ENSMUST00000191026	GO:0004867(serine-type endopeptidase inhibitor activity);GO:0005102(signaling receptor binding);GO:0005539(glycosaminoglycan binding);GO:0005576(extracellular region);GO:0005615(extracellular space);GO:0005829(cytosol);GO:0007275(multicellular organism development);GO:0007399(nervous system development);GO:0007596(blood coagulation);GO:0008201(heparin binding);GO:0008285(negative regulation of ce…		K16643		protein_coding;retained_intron	R_MMU_109582(Hemostasis);R_MMU_140837(Intrinsic_Pathway_of_Fibrin_Clot_Formation);R_MMU_140875(Common_Pathway_of_Fibrin_Clot_Formation);R_MMU_140877(Formation_of_Fibrin_Clot_(Clotting_Cascade));R_MMU_75205(Dissolution_of_Fibrin_Clot)	0.371618	0.368349	0.739794	0.23862	0.282879	0.308808	0.0101938	0.452915	1.78219	0.833648
ENSMUSG00000058351	ENSMUST00000203261;ENSMUST00000064032;ENSMUST00000049732;ENSMUST00000090205	GO:0003674(molecular_function);GO:0005739(mitochondrion);GO:0008150(biological_process);GO:0016020(membrane);GO:0016021(integral component of membrane);GO:0016021(integral component of membrane)				protein_coding		0.886652	2.66651	1.14454	1.13132	0.795544	0.600042	0.010161	0.452915	1.85907	0.894583
ENSMUSG00000030854	ENSMUST00000209161	GO:0001784(phosphotyrosine residue binding);GO:0001934(positive regulation of protein phosphorylation);GO:0002092(positive regulation of receptor internalization);GO:0004721(phosphoprotein phosphatase activity);GO:0004725(protein tyrosine phosphatase activity);GO:0005737(cytoplasm);GO:0005783(endoplasmic reticulum);GO:0005789(endoplasmic reticulum membrane);GO:0005829(cytosol);GO:0006470(protein …	04010(MAPK signaling pathway)	K18018	EC:3.1.3.48	retained_intron		0.0291606	0.0260853	0.0522741	0	0.011082	0	0.0101945	0.452915	9.70217	3.27831
ENSMUSG00000060538	ENSMUST00000154174;ENSMUST00000120007;ENSMUST00000137875;ENSMUST00000121532;ENSMUST00000032926;ENSMUST00000119781;ENSMUST00000177004;ENSMUST00000145307;ENSMUST00000134134	GO:0003674(molecular_function);GO:0005575(cellular_component);GO:0005886(plasma membrane);GO:0006915(apoptotic process);GO:0008150(biological_process);GO:0016020(membrane);GO:0016021(integral component of membrane);GO:0016021(integral component of membrane)				protein_coding;retained_intron	R_MMU_5633008(TP53_Regulates_Transcription_of_Cell_Death_Genes);R_MMU_73857(RNA_Polymerase_II_Transcription);R_MMU_212436(Generic_Transcription_Pathway);R_MMU_3700989(Transcriptional_Regulation_by_TP53);R_MMU_74160(Gene_expression_(Transcription));R_MMU_6803211(TP53_Regulates_Transcription_of_Death_Receptors_and_Ligands)	6.95907	18.7486	9.99193	6.56807	5.9509	8.43619	0.0102689	0.453743	1.70362	0.768604
ENSMUSG00000000740	ENSMUST00000000756;ENSMUST00000152444;ENSMUST00000132275;ENSMUST00000129311;ENSMUST00000212887	GO:0003723(RNA binding);GO:0003735(structural constituent of ribosome);GO:0005730(nucleolus);GO:0005783(endoplasmic reticulum);GO:0005829(cytosol);GO:0005840(ribosome);GO:0006412(translation);GO:0022625(cytosolic large ribosomal subunit);GO:0060348(bone development);GO:0060348(bone development)	03010(Ribosome);03010(Ribosome)	K02873		protein_coding;retained_intron	R_MMU_975957(Nonsense_Mediated_Decay_(NMD)_enhanced_by_the_Exon_Junction_Complex_(EJC));R_MMU_1799339(SRP_dependent_cotranslational_protein_targeting_to_membrane);R_MMU_975956(Nonsense_Mediated_Decay_(NMD)_independent_of_the_Exon_Junction_Complex_(EJC));R_MMU_72766(Translation);R_MMU_72689(Formation_of_a_pool_of_free_40S_subunits);R_MMU_72737(Cap_dependent_Translation_Initiation);R_MMU_392499(Met…	1381.09	3647.97	2152.61	1060.88	1331.81	1768.29	0.0102597	0.453743	1.72595	0.787393
ENSMUSG00000057074	ENSMUST00000044602	GO:0004771(sterol esterase activity);GO:0004806(triglyceride lipase activity);GO:0005615(extracellular space);GO:0005737(cytoplasm);GO:0005783(endoplasmic reticulum);GO:0005788(endoplasmic reticulum lumen);GO:0005811(lipid droplet);GO:0008203(cholesterol metabolic process);GO:0009617(response to bacterium);GO:0010468(regulation of gene expression);GO:0010875(positive regulation of cholesterol eff…				protein_coding		0.100971	0.023906	0.017712	0	0	0	0.0102422	0.453743	475.297	8.89268
ENSMUSG00000037033	ENSMUST00000159989	GO:0005229(intracellular calcium activated chloride channel activity);GO:0005887(integral component of plasma membrane);GO:0006508(proteolysis);GO:0006821(chloride transport);GO:0008233(peptidase activity);GO:0008237(metallopeptidase activity);GO:0016787(hydrolase activity);GO:0046872(metal ion binding);GO:1902476(chloride transmembrane transport)	04924(Renin secretion);04972(Pancreatic secretion)	K05030		protein_coding		0.027306	0	0.066047	0.197207	0.382411	0.15536	0.0103676	0.454477	0.127015	-2.97693
ENSMUSG00000000308	ENSMUST00000125812;ENSMUST00000078222;ENSMUST00000150271;ENSMUST00000000317;ENSMUST00000145380;ENSMUST00000129130;ENSMUST00000153040	GO:0000166(nucleotide binding);GO:0003824(catalytic activity);GO:0004111(creatine kinase activity);GO:0005515(protein binding);GO:0005524(ATP binding);GO:0005739(mitochondrion);GO:0005743(mitochondrial inner membrane);GO:0016020(membrane);GO:0016301(kinase activity);GO:0016310(phosphorylation);GO:0016740(transferase activity);GO:0016772(transferase activity, transferring phosphorus-containing gro…	00330(Arginine and proline metabolism);00330(Arginine and proline metabolism)	K00933	EC:2.7.3.2	protein_coding;retained_intron	R_MMU_71288(Creatine_metabolism);R_MMU_1430728(Metabolism);R_MMU_71291(Metabolism_of_amino_acids_and_derivatives)	0.13184	0.0443176	0.148	0.498998	0.345614	0.573573	0.0104669	0.454477	0.228572	-2.12928
ENSMUSG00000068758	ENSMUST00000090591;ENSMUST00000224877;ENSMUST00000225775;ENSMUST00000225560;ENSMUST00000224163;ENSMUST00000224415	GO:0004896(cytokine receptor activity);GO:0005515(protein binding);GO:0005886(plasma membrane);GO:0009897(external side of plasma membrane);GO:0012505(endomembrane system);GO:0016020(membrane);GO:0016021(integral component of membrane);GO:0019221(cytokine-mediated signaling pathway);GO:0019955(cytokine binding);GO:0038156(interleukin-3-mediated signaling pathway);GO:0043235(receptor complex);GO:0…	04060(Cytokine-cytokine receptor interaction);04151(PI3K-Akt signaling pathway);04210(Apoptosis);04630(Jak-STAT signaling pathway);04640(Hematopoietic cell lineage);05200(Pathways in cancer);05200(Pathways in cancer)	K04737		protein_coding;processed_transcript;retained_intron		2.98174	6.55114	4.66293	2.84564	2.29053	3.39844	0.0103777	0.454477	1.66332	0.734069
ENSMUSG00000068120	ENSMUST00000181584					processed_pseudogene		110.744	274.686	157.874	81.114	102.243	133.455	0.0104394	0.454477	1.71491	0.778133
ENSMUSG00000111897	ENSMUST00000218521					processed_pseudogene		125.896	372.017	236.102	100.268	139.827	176.122	0.0103839	0.454477	1.76354	0.818473
ENSMUSG00000006395	ENSMUST00000194248;ENSMUST00000179719;ENSMUST00000106393;ENSMUST00000132882	GO:0008903(hydroxypyruvate isomerase activity);GO:0016853(isomerase activity);GO:0016853(isomerase activity)				polymorphic_pseudogene;retained_intron;nonsense_mediated_decay		7.02537	19.3485	7.06912	5.0156	5.85285	7.90147	0.0104719	0.454477	1.78173	0.833279
ENSMUSG00000078570	ENSMUST00000184704;ENSMUST00000163946;ENSMUST00000106190;ENSMUST00000125776;ENSMUST00000185036;ENSMUST00000137769	GO:0003674(molecular_function);GO:0005575(cellular_component);GO:0008150(biological_process);GO:0008150(biological_process)				retained_intron;protein_coding		6.47899	23.9302	13.6247	6.09289	7.97663	10.2696	0.0104446	0.454477	1.80918	0.85534
ENSMUSG00000059430	ENSMUST00000075161;ENSMUST00000141904	GO:0000166(nucleotide binding);GO:0005524(ATP binding);GO:0005737(cytoplasm);GO:0005856(cytoskeleton);GO:0005869(dynactin complex);GO:0010628(positive regulation of gene expression);GO:0015629(actin cytoskeleton);GO:0030027(lamellipodium);GO:0030175(filopodium);GO:0032982(myosin filament);GO:0044297(cell body);GO:0071944(cell periphery);GO:0090131(mesenchyme migration);GO:0090131(mesenchyme migra…	04270(Vascular smooth muscle contraction);04270(Vascular smooth muscle contraction)	K12315		protein_coding	R_MMU_445355(Smooth_Muscle_Contraction);R_MMU_397014(Muscle_contraction)	1.33219	2.0698	2.57007	0.912911	0.979549	1.37937	0.0104817	0.454477	1.8253	0.86813
ENSMUSG00000082769	ENSMUST00000121857					processed_pseudogene		3.83752	7.08848	4.006	1.47292	2.63448	3.38547	0.010458	0.454477	1.99283	0.994816
ENSMUSG00000026414	ENSMUST00000188028;ENSMUST00000178204;ENSMUST00000191055;ENSMUST00000188098	GO:0003009(skeletal muscle contraction);GO:0003779(actin binding);GO:0005200(structural constituent of cytoskeleton);GO:0005509(calcium ion binding);GO:0005523(tropomyosin binding);GO:0005737(cytoplasm);GO:0005861(troponin complex);GO:0005865(striated muscle thin filament);GO:0006936(muscle contraction);GO:0006937(regulation of muscle contraction);GO:0007507(heart development);GO:0008016(regulati…	04260(Cardiac muscle contraction);04261(Adrenergic signaling in cardiomyocytes);05410(Hypertrophic cardiomyopathy (HCM));05414(Dilated cardiomyopathy (DCM));05414(Dilated cardiomyopathy (DCM))	K12045		protein_coding;retained_intron	R_MMU_390522(Striated_Muscle_Contraction);R_MMU_397014(Muscle_contraction)	0.117695	0.104054	0.107952	0.0766658	0.0284506	0.0460845	0.0104789	0.454477	2.18055	1.12469
ENSMUSG00000074483	ENSMUST00000076048;ENSMUST00000128732	GO:0001503(ossification);GO:0001649(osteoblast differentiation);GO:0005509(calcium ion binding);GO:0005576(extracellular region);GO:0005615(extracellular space);GO:0005737(cytoplasm);GO:0005791(rough endoplasmic reticulum);GO:0005794(Golgi apparatus);GO:0008147(structural constituent of bone);GO:0030425(dendrite);GO:0030500(regulation of bone mineralization);GO:0031214(biomineral tissue developme…				protein_coding;retained_intron		0.216671	0.309123	0	0	0	0	0.0104901	0.454477	1752.65	10.7753
ENSMUSG00000085237	ENSMUST00000133694;ENSMUST00000202229					lincRNA		0	0	0	0.0623163	0.153642	0.184669	0.0105087	0.454478	0.000748825	-10.3831
ENSMUSG00000038143	ENSMUST00000079195	GO:0001893(maternal placenta development);GO:0003674(molecular_function);GO:0005575(cellular_component);GO:0006357(regulation of transcription by RNA polymerase II);GO:0009617(response to bacterium);GO:0009792(embryo development ending in birth or egg hatching)				protein_coding		0	0	0	0.00504438	0.00341581	0.0128498	0.0105291	0.454557	0.0140779	-6.15042
ENSMUSG00000049960	ENSMUST00000061444;ENSMUST00000224286	GO:0003735(structural constituent of ribosome);GO:0005739(mitochondrion);GO:0005763(mitochondrial small ribosomal subunit);GO:0005829(cytosol);GO:0005840(ribosome);GO:0006412(translation);GO:0015935(small ribosomal subunit);GO:0032543(mitochondrial translation);GO:0032543(mitochondrial translation)	03010(Ribosome);03010(Ribosome)	K02959		protein_coding;processed_transcript	R_MMU_5368287(Mitochondrial_translation);R_MMU_5389840(Mitochondrial_translation_elongation);R_MMU_72766(Translation);R_MMU_392499(Metabolism_of_proteins);R_MMU_5419276(Mitochondrial_translation_termination)	7.78524	20.8909	13.3048	7.13731	8.50539	9.41275	0.0105599	0.455082	1.67552	0.744608
ENSMUSG00000045991	ENSMUST00000175965	GO:0000978(RNA polymerase II cis-regulatory region sequence-specific DNA binding);GO:0001228(DNA-binding transcription activator activity, RNA polymerase II-specific);GO:0001889(liver development);GO:0001952(regulation of cell-matrix adhesion);GO:0002064(epithelial cell development);GO:0003677(DNA binding);GO:0003700(DNA-binding transcription factor activity);GO:0005634(nucleus);GO:0005654(nucleo…				protein_coding		0.101139	0.004984	0.039491	0.254988	0.208626	0.106245	0.0106975	0.460198	0.255526	-1.96846
ENSMUSG00000107477	ENSMUST00000204933					sense_intronic		0	0	0	0.461431	0.346341	0	0.0108769	0.462668	0.000371392	-11.3948
ENSMUSG00000050796	ENSMUST00000052185	GO:0000139(Golgi membrane);GO:0005794(Golgi apparatus);GO:0005797(Golgi medial cisterna);GO:0006024(glycosaminoglycan biosynthetic process);GO:0006486(protein glycosylation);GO:0008378(galactosyltransferase activity);GO:0008499(UDP-galactose:beta-N-acetylglucosamine beta-1,3-galactosyltransferase activity);GO:0015012(heparan sulfate proteoglycan biosynthetic process);GO:0016020(membrane);GO:00160…	00532(Glycosaminoglycan biosynthesis - chondroitin sulfate / dermatan sulfate);00534(Glycosaminoglycan biosynthesis - heparan sulfate / heparin)	K00734	EC:2.4.1.134	protein_coding	R_MMU_1971475(A_tetrasaccharide_linker_sequence_is_required_for_GAG_synthesis);R_MMU_71387(Metabolism_of_carbohydrates);R_MMU_1430728(Metabolism);R_MMU_1638091(Heparan_sulfate/heparin_(HS_GAG)_metabolism);R_MMU_1793185(Chondroitin_sulfate/dermatan_sulfate_metabolism);R_MMU_1630316(Glycosaminoglycan_metabolism)	0.977477	0.328324	0.129353	3.5703	1.34239	0.896632	0.0109253	0.462668	0.247043	-2.01717
ENSMUSG00000027737	ENSMUST00000194462;ENSMUST00000029297;ENSMUST00000142932;ENSMUST00000193838	GO:0005791(rough endoplasmic reticulum);GO:0005856(cytoskeleton);GO:0005886(plasma membrane);GO:0006749(glutathione metabolic process);GO:0006865(amino acid transport);GO:0006979(response to oxidative stress);GO:0007420(brain development);GO:0008542(visual learning);GO:0009636(response to toxic substance);GO:0009986(cell surface);GO:0014070(response to organic cyclic compound);GO:0015179(L-amino …	04216(Ferroptosis);04216(Ferroptosis)	K13869		protein_coding;retained_intron	R_MMU_109582(Hemostasis);R_MMU_425393(Transport_of_inorganic_cations/anions_and_amino_acids/oligopeptides);R_MMU_425407(SLC_mediated_transmembrane_transport);R_MMU_382551(Transport_of_small_molecules);R_MMU_202733(Cell_surface_interactions_at_the_vascular_wall);R_MMU_352230(Amino_acid_transport_across_the_plasma_membrane);R_MMU_210991(Basigin_interactions)	0.761492	0.146404	0.185035	2.7799	0.786778	0.482937	0.0108839	0.462668	0.269885	-1.88958
ENSMUSG00000030688	ENSMUST00000163799;ENSMUST00000032927;ENSMUST00000210192;ENSMUST00000172630;ENSMUST00000167888;ENSMUST00000174083	GO:0005737(cytoplasm);GO:0005829(cytosol);GO:0005902(microvillus);GO:0005929(cilium);GO:0006869(lipid transport);GO:0008289(lipid binding);GO:0016020(membrane);GO:0031514(motile cilium);GO:0032782(bile acid secretion);GO:0035360(positive regulation of peroxisome proliferator activated receptor signaling pathway);GO:0042995(cell projection);GO:0046581(intercellular canaliculus);GO:0046581(intercel…				protein_coding;retained_intron	R_MMU_556833(Metabolism_of_lipids);R_MMU_1430728(Metabolism);R_MMU_1483257(Phospholipid_metabolism);R_MMU_1483191(Synthesis_of_PC);R_MMU_1483206(Glycerophospholipid_biosynthesis)	3.99767	5.56875	5.0755	3.11804	2.55752	3.61322	0.0109112	0.462668	1.5763	0.656543
ENSMUSG00000054312	ENSMUST00000067298;ENSMUST00000072587;ENSMUST00000132515;ENSMUST00000142437	GO:0003735(structural constituent of ribosome);GO:0005739(mitochondrion);GO:0005743(mitochondrial inner membrane);GO:0005763(mitochondrial small ribosomal subunit);GO:0005840(ribosome);GO:0006412(translation);GO:0032543(mitochondrial translation);GO:0032543(mitochondrial translation)	03010(Ribosome);03010(Ribosome)	K02970		protein_coding;processed_transcript	R_MMU_5368287(Mitochondrial_translation);R_MMU_5389840(Mitochondrial_translation_elongation);R_MMU_72766(Translation);R_MMU_392499(Metabolism_of_proteins);R_MMU_5419276(Mitochondrial_translation_termination)	27.3879	64.0837	39.5028	28.2812	23.0064	29.7965	0.010775	0.462668	1.61529	0.691795
ENSMUSG00000079435	ENSMUST00000113211;ENSMUST00000172023;ENSMUST00000169457;ENSMUST00000152266	GO:0003674(molecular_function);GO:0003735(structural constituent of ribosome);GO:0005737(cytoplasm);GO:0005840(ribosome);GO:0006412(translation);GO:0008150(biological_process);GO:0022625(cytosolic large ribosomal subunit);GO:0022625(cytosolic large ribosomal subunit)	03010(Ribosome);03010(Ribosome)	K02929		protein_coding;retained_intron	R_MMU_975957(Nonsense_Mediated_Decay_(NMD)_enhanced_by_the_Exon_Junction_Complex_(EJC));R_MMU_1799339(SRP_dependent_cotranslational_protein_targeting_to_membrane);R_MMU_975956(Nonsense_Mediated_Decay_(NMD)_independent_of_the_Exon_Junction_Complex_(EJC));R_MMU_72766(Translation);R_MMU_72689(Formation_of_a_pool_of_free_40S_subunits);R_MMU_72737(Cap_dependent_Translation_Initiation);R_MMU_392499(Met…	416.974	1055.98	618.859	333.859	407.628	503.487	0.0108284	0.462668	1.68021	0.748637
ENSMUSG00000058064	ENSMUST00000079733					processed_pseudogene		183.22	598.992	300.649	171.805	208.856	247.831	0.0109101	0.462668	1.72295	0.784882
ENSMUSG00000116090	ENSMUST00000229131					processed_pseudogene		2.30339	10.2217	5.78709	2.59081	2.38797	4.21921	0.0108362	0.462668	1.99089	0.993412
ENSMUSG00000082140	ENSMUST00000117930					processed_pseudogene		0.466763	0.423928	0.469906	0	0.077709	0.079995	0.0108866	0.462668	8.62754	3.10895
ENSMUSG00000100441	ENSMUST00000187999					processed_pseudogene		0.248748	1.27606	0.636159	0.378475	0.077947	0.066594	0.010955	0.463122	4.13175	2.04675
ENSMUSG00000005447	ENSMUST00000140093;ENSMUST00000108410;ENSMUST00000005583;ENSMUST00000148150;ENSMUST00000155118;ENSMUST00000148828	GO:0003847(1-alkyl-2-acetylglycerophosphocholine esterase activity);GO:0005515(protein binding);GO:0005737(cytoplasm);GO:0005829(cytosol);GO:0006629(lipid metabolic process);GO:0007283(spermatogenesis);GO:0007420(brain development);GO:0016042(lipid catabolic process);GO:0016787(hydrolase activity);GO:0042802(identical protein binding);GO:0044877(protein-containing complex binding);GO:0047179(plat…	00565(Ether lipid metabolism);00565(Ether lipid metabolism)	K16795	EC:3.1.1.47	retained_intron;protein_coding	R_MMU_5653656(Vesicle_mediated_transport);R_MMU_6811436(COPI_independent_Golgi_to_ER_retrograde_traffic);R_MMU_8856688(Golgi_to_ER_retrograde_transport);R_MMU_199991(Membrane_Trafficking);R_MMU_6811442(Intra_Golgi_and_retrograde_Golgi_to_ER_traffic)	32.2776	85.4396	39.7475	25.8862	30.1104	37.0022	0.0109801	0.463384	1.69319	0.759743
ENSMUSG00000070394	ENSMUST00000133967;ENSMUST00000094065;ENSMUST00000156556;ENSMUST00000139085;ENSMUST00000128281	GO:0003674(molecular_function);GO:0005743(mitochondrial inner membrane);GO:0008150(biological_process);GO:0016020(membrane);GO:0016021(integral component of membrane);GO:0016021(integral component of membrane)				protein_coding;processed_transcript		26.3137	110.37	46.4675	23.8356	32.9109	42.9701	0.011023	0.464393	1.83672	0.87713
ENSMUSG00000026424	ENSMUST00000027682	GO:0003085(negative regulation of systemic arterial blood pressure);GO:0004930(G protein-coupled receptor activity);GO:0005515(protein binding);GO:0005886(plasma membrane);GO:0007165(signal transduction);GO:0007186(G protein-coupled receptor signaling pathway);GO:0007193(adenylate cyclase-inhibiting G protein-coupled receptor signaling pathway);GO:0008528(G protein-coupled peptide receptor activi…		K04244		protein_coding	R_MMU_373076(Class_A/1_(Rhodopsin_like_receptors));R_MMU_375276(Peptide_ligand_binding_receptors);R_MMU_500792(GPCR_ligand_binding);R_MMU_372790(Signaling_by_GPCR);R_MMU_388396(GPCR_downstream_signalling);R_MMU_162582(Signal_Transduction);R_MMU_418594(G_alpha_(i)_signalling_events)	0	0.01798	0.014832	0.138092	0.205097	0.146145	0.0111774	0.466525	0.0670544	-3.89852
ENSMUSG00000003363	ENSMUST00000117095;ENSMUST00000117611;ENSMUST00000155287;ENSMUST00000142981;ENSMUST00000131106;ENSMUST00000127240;ENSMUST00000150964;ENSMUST00000143903	GO:0000139(Golgi membrane);GO:0002376(immune system process);GO:0003824(catalytic activity);GO:0004518(nuclease activity);GO:0004527(exonuclease activity);GO:0004630(phospholipase D activity);GO:0005764(lysosome);GO:0005765(lysosomal membrane);GO:0005768(endosome);GO:0005783(endoplasmic reticulum);GO:0005789(endoplasmic reticulum membrane);GO:0005794(Golgi apparatus);GO:0006259(DNA metabolic proc…	00564(Glycerophospholipid metabolism);00565(Ether lipid metabolism);00565(Ether lipid metabolism)	K16860	EC:3.1.4.4	protein_coding;retained_intron;nonsense_mediated_decay;processed_transcript	R_MMU_2029480(Fcgamma_receptor_(FCGR)_dependent_phagocytosis);R_MMU_168256(Immune_System);R_MMU_2029485(Role_of_phospholipids_in_phagocytosis);R_MMU_168249(Innate_Immune_System)	14.3172	15.7955	18.6058	9.16881	9.11071	12.9612	0.0111894	0.466525	1.55945	0.64104
ENSMUSG00000030035	ENSMUST00000032111;ENSMUST00000113936;ENSMUST00000131939;ENSMUST00000146328;ENSMUST00000131936;ENSMUST00000142493;ENSMUST00000123394;ENSMUST00000205023	GO:0005515(protein binding);GO:0005575(cellular_component);GO:0008150(biological_process);GO:0016020(membrane);GO:0016021(integral component of membrane);GO:0050699(WW domain binding);GO:0050699(WW domain binding)				protein_coding;retained_intron;processed_transcript		11.1087	26.8527	19.2175	10.489	10.1569	13.9835	0.0112073	0.466525	1.65116	0.723484
ENSMUSG00000023904	ENSMUST00000180140;ENSMUST00000024697;ENSMUST00000179928	GO:0003674(molecular_function);GO:0005634(nucleus);GO:0005654(nucleoplasm);GO:0005737(cytoplasm);GO:0008150(biological_process);GO:0008150(biological_process)				protein_coding		68.1306	157.097	103.215	39.1193	71.228	78.7157	0.0111269	0.466525	1.73721	0.796771
ENSMUSG00000070167	ENSMUST00000093658					snoRNA		2.70571	5.18285	3.01753	2.03995	1.23337	0.823032	0.01113	0.466525	2.66239	1.41272
ENSMUSG00000020609	ENSMUST00000037811	GO:0001701(in utero embryonic development);GO:0005319(lipid transporter activity);GO:0005543(phospholipid binding);GO:0005576(extracellular region);GO:0005615(extracellular space);GO:0005737(cytoplasm);GO:0005783(endoplasmic reticulum);GO:0005829(cytosol);GO:0006629(lipid metabolic process);GO:0006642(triglyceride mobilization);GO:0006869(lipid transport);GO:0007283(spermatogenesis);GO:0007399(ne…	04975(Fat digestion and absorption);04977(Vitamin digestion and absorption);04979(Cholesterol metabolism)	K14462		protein_coding	R_MMU_5653656(Vesicle_mediated_transport);R_MMU_8963898(Plasma_lipoprotein_assembly);R_MMU_418346(Platelet_homeostasis);R_MMU_8957275(Post_translational_protein_phosphorylation);R_MMU_196854(Metabolism_of_vitamins_and_cofactors);R_MMU_3000497(Scavenging_by_Class_H_Receptors);R_MMU_109582(Hemostasis);R_MMU_1430728(Metabolism);R_MMU_8964043(Plasma_lipoprotein_clearance);R_MMU_2262752(Cellular_respo…	0.008817	0.007683	0.002659	0	0	0	0.0111785	0.466525	63.8633	5.99692
ENSMUSG00000087114	ENSMUST00000151873					antisense		0	0.126683	0.333528	0	0	0	0.0111714	0.466525	1534.04	10.5831
ENSMUSG00000111162	ENSMUST00000216682					processed_pseudogene		0	0	0	0.064708	0.188755	0.115517	0.0112756	0.466871	0.000813052	-10.2644
ENSMUSG00000038418	ENSMUST00000064795	GO:0000122(negative regulation of transcription by RNA polymerase II);GO:0000790(nuclear chromatin);GO:0000976(transcription regulatory region sequence-specific DNA binding);GO:0000977(RNA polymerase II regulatory region sequence-specific DNA binding);GO:0000979(RNA polymerase II core promoter sequence-specific DNA binding);GO:0000981(DNA-binding transcription factor activity, RNA polymerase II-s…	04371(Apelin signaling pathway);04912(GnRH signaling pathway);04928(Parathyroid hormone synthesis, secretion and action);04933(AGE-RAGE signaling pathway in diabetic complications);05020(Prion diseases);05166(Human T-cell leukemia virus 1 infection)	K09203		protein_coding		0.194105	0.032485	0.159707	2.24914	0.407758	0.024897	0.0113111	0.466871	0.144044	-2.79542
ENSMUSG00000000303	ENSMUST00000000312	GO:0005509(calcium ion binding);GO:0005737(cytoplasm);GO:0005802(trans-Golgi network);GO:0005886(plasma membrane);GO:0005912(adherens junction);GO:0007155(cell adhesion);GO:0007156(homophilic cell adhesion via plasma membrane adhesion molecules);GO:0007416(synapse assembly);GO:0008013(beta-catenin binding);GO:0009636(response to toxic substance);GO:0009898(cytoplasmic side of plasma membrane);GO:…	04015(Rap1 signaling pathway);04371(Apelin signaling pathway);04390(Hippo signaling pathway);04514(Cell adhesion molecules (CAMs));04520(Adherens junction);05100(Bacterial invasion of epithelial cells);05200(Pathways in cancer);05213(Endometrial cancer);05216(Thyroid cancer);05218(Melanoma);05219(Bladder cancer);05226(Gastric cancer)	K05689		protein_coding		0.0737391	0.0345693	0.0448869	0.238372	0.193764	0.229962	0.0113011	0.466871	0.231379	-2.11167
ENSMUSG00000022474	ENSMUST00000229385;ENSMUST00000071462;ENSMUST00000023112;ENSMUST00000129406;ENSMUST00000155781;ENSMUST00000229120;ENSMUST00000125593;ENSMUST00000147645;ENSMUST00000229957;ENSMUST00000230229;ENSMUST00000147442	GO:0004615(phosphomannomutase activity);GO:0005737(cytoplasm);GO:0005829(cytosol);GO:0006013(mannose metabolic process);GO:0006487(protein N-linked glycosylation);GO:0009298(GDP-mannose biosynthetic process);GO:0016853(isomerase activity);GO:0043025(neuronal cell body);GO:0045047(protein targeting to ER);GO:0046872(metal ion binding);GO:1990830(cellular response to leukemia inhibitory factor);GO:…	00051(Fructose and mannose metabolism);00520(Amino sugar and nucleotide sugar metabolism);00520(Amino sugar and nucleotide sugar metabolism)	K17497	EC:5.4.2.8	processed_transcript;protein_coding;retained_intron;nonsense_mediated_decay	R_MMU_446205(Synthesis_of_GDP_mannose);R_MMU_446193(Biosynthesis_of_the_N_glycan_precursor_(dolichol_lipid_linked_oligosaccharide,_LLO)_and_transfer_to_a_nascent_protein);R_MMU_597592(Post_translational_protein_modification);R_MMU_392499(Metabolism_of_proteins);R_MMU_446219(Synthesis_of_substrates_in_N_glycan_biosythesis);R_MMU_446203(Asparagine_N_linked_glycosylation)	32.48	91.2159	39.7415	29.0294	28.9165	38.7311	0.0112606	0.466871	1.69055	0.757492
ENSMUSG00000081715	ENSMUST00000117608					processed_pseudogene		0.300862	0.169578	0.463112	0.064819	0	0	0.0112938	0.466871	14.4024	3.84824
ENSMUSG00000004035	ENSMUST00000004137;ENSMUST00000106688;ENSMUST00000133947;ENSMUST00000124215	GO:0004364(glutathione transferase activity);GO:0004602(glutathione peroxidase activity);GO:0005102(signaling receptor binding);GO:0005504(fatty acid binding);GO:0005515(protein binding);GO:0005737(cytoplasm);GO:0005829(cytosol);GO:0006749(glutathione metabolic process);GO:0010880(regulation of release of sequestered calcium ion into cytosol by sarcoplasmic reticulum);GO:0016529(sarcoplasmic reti…	00480(Glutathione metabolism);00980(Metabolism of xenobiotics by cytochrome P450);00982(Drug metabolism - cytochrome P450);00983(Drug metabolism - other enzymes);01524(Platinum drug resistance);05200(Pathways in cancer);05204(Chemical carcinogenesis);05225(Hepatocellular carcinoma);05418(Fluid shear stress and atherosclerosis);05418(Fluid shear stress and atherosclerosis)	K00799	EC:2.5.1.18	protein_coding	R_MMU_1430728(Metabolism);R_MMU_156590(Glutathione_conjugation);R_MMU_156580(Phase_II_Conjugation_of_compounds);R_MMU_211859(Biological_oxidations)	1.36768	1.82394	1.08262	0.715487	0.685431	0.947791	0.0113395	0.467251	1.81982	0.863798
ENSMUSG00000026879	ENSMUST00000201185;ENSMUST00000202990;ENSMUST00000202899;ENSMUST00000142324;ENSMUST00000139867;ENSMUST00000028239;ENSMUST00000124323	GO:0001726(ruffle);GO:0002102(podosome);GO:0003779(actin binding);GO:0005509(calcium ion binding);GO:0005515(protein binding);GO:0005546(phosphatidylinositol-4,5-bisphosphate binding);GO:0005576(extracellular region);GO:0005615(extracellular space);GO:0005634(nucleus);GO:0005737(cytoplasm);GO:0005829(cytosol);GO:0005856(cytoskeleton);GO:0005886(plasma membrane);GO:0005925(focal adhesion);GO:00069…	04666(Fc gamma R-mediated phagocytosis);04810(Regulation of actin cytoskeleton);05203(Viral carcinogenesis);05203(Viral carcinogenesis)	K05768		protein_coding;retained_intron	R_MMU_111465(Apoptotic_cleavage_of_cellular_proteins);R_MMU_5357801(Programmed_Cell_Death);R_MMU_75153(Apoptotic_execution_phase);R_MMU_168256(Immune_System);R_MMU_264870(Caspase_mediated_cleavage_of_cytoskeletal_proteins);R_MMU_6798695(Neutrophil_degranulation);R_MMU_109581(Apoptosis);R_MMU_168249(Innate_Immune_System)	99.4695	112.743	94.1904	70.082	66.9522	72.8378	0.0114807	0.469558	1.45995	0.545922
ENSMUSG00000042675	ENSMUST00000038614;ENSMUST00000170882;ENSMUST00000106359;ENSMUST00000156891;ENSMUST00000106357;ENSMUST00000145762;ENSMUST00000150760;ENSMUST00000143078	GO:0003674(molecular_function);GO:0005575(cellular_component);GO:0005634(nucleus);GO:0005730(nucleolus);GO:0006915(apoptotic process);GO:0046872(metal ion binding);GO:2000774(positive regulation of cellular senescence);GO:2000774(positive regulation of cellular senescence)				protein_coding;processed_transcript;retained_intron		11.3766	10.6392	9.09834	4.88312	6.6274	7.98179	0.0114306	0.469558	1.59623	0.674666
ENSMUSG00000031388	ENSMUST00000033763;ENSMUST00000114389;ENSMUST00000114387;ENSMUST00000114391;ENSMUST00000114390;ENSMUST00000141211;ENSMUST00000096316;ENSMUST00000124446;ENSMUST00000143076;ENSMUST00000149591;ENSMUST00000153929	GO:0004596(peptide alpha-N-acetyltransferase activity);GO:0005515(protein binding);GO:0005634(nucleus);GO:0005730(nucleolus);GO:0005737(cytoplasm);GO:0005829(cytosol);GO:0006473(protein acetylation);GO:0006474(N-terminal protein amino acid acetylation);GO:0008080(N-acetyltransferase activity);GO:0016407(acetyltransferase activity);GO:0016740(transferase activity);GO:0016746(transferase activity, …		K20791	EC:2.3.1.255	protein_coding;processed_transcript;retained_intron		25.8283	61.7069	35.4587	22.9456	23.4412	29.2833	0.0115237	0.469558	1.62539	0.700789
ENSMUSG00000098318	ENSMUST00000183867;ENSMUST00000184991;ENSMUST00000185152;ENSMUST00000184504					lincRNA		2.67962	7.11342	5.4238	2.88202	2.92959	3.4523	0.0115492	0.469558	1.64259	0.715975
ENSMUSG00000042462	ENSMUST00000035276	GO:0000166(nucleotide binding);GO:0000287(magnesium ion binding);GO:0005737(cytoplasm);GO:0005829(cytosol);GO:0006253(dCTP catabolic process);GO:0009143(nucleoside triphosphate catabolic process);GO:0016462(pyrophosphatase activity);GO:0016787(hydrolase activity);GO:0032556(pyrimidine deoxyribonucleotide binding);GO:0042262(DNA protection);GO:0042802(identical protein binding);GO:0046872(metal io…	00240(Pyrimidine metabolism)	K16904	EC:3.6.1.12	protein_coding		89.8628	369.452	156.579	104.762	98.947	145.032	0.0114529	0.469558	1.76605	0.820528
ENSMUSG00000084168	ENSMUST00000120130					processed_pseudogene		1.76136	6.0548	2.7605	1.50781	1.11448	2.10664	0.01149	0.469558	2.23659	1.1613
ENSMUSG00000026304	ENSMUST00000027529;ENSMUST00000130042	GO:0000166(nucleotide binding);GO:0002415(immunoglobulin transcytosis in epithelial cells mediated by polymeric immunoglobulin receptor);GO:0003924(GTPase activity);GO:0005515(protein binding);GO:0005525(GTP binding);GO:0005768(endosome);GO:0005886(plasma membrane);GO:0006886(intracellular protein transport);GO:0012505(endomembrane system);GO:0015031(protein transport);GO:0016020(membrane);GO:001…		K07909		protein_coding	R_MMU_8873719(RAB_geranylgeranylation);R_MMU_597592(Post_translational_protein_modification);R_MMU_392499(Metabolism_of_proteins)	0.132855	0.206658	0.128099	0.0807699	0	0	0.0115061	0.469558	5.78944	2.53342
ENSMUSG00000041540	ENSMUST00000038815;ENSMUST00000149451	GO:0000976(transcription regulatory region sequence-specific DNA binding);GO:0000981(DNA-binding transcription factor activity, RNA polymerase II-specific);GO:0000987(cis-regulatory region sequence-specific DNA binding);GO:0001502(cartilage condensation);GO:0001701(in utero embryonic development);GO:0002062(chondrocyte differentiation);GO:0003677(DNA binding);GO:0003700(DNA-binding transcription …		K09269		protein_coding;processed_transcript		0.0187383	0	0.0110174	0	0	0	0.0115464	0.469558	99.1858	6.63206
ENSMUSG00000032690	ENSMUST00000081491	GO:0000166(nucleotide binding);GO:0001730(2'-5'-oligoadenylate synthetase activity);GO:0002376(immune system process);GO:0003723(RNA binding);GO:0003725(double-stranded RNA binding);GO:0005524(ATP binding);GO:0005634(nucleus);GO:0005654(nucleoplasm);GO:0005737(cytoplasm);GO:0005829(cytosol);GO:0006401(RNA catabolic process);GO:0006955(immune response);GO:0009615(response to virus);GO:0009617(resp…	04621(NOD-like receptor signaling pathway);05160(Hepatitis C);05162(Measles);05164(Influenza A);05168(Herpes simplex virus 1 infection);05169(Epstein-Barr virus infection)	K14216	EC:2.7.7.84	protein_coding		0.0104298	0.0128254	0.00939925	0.0738627	0.0837577	0.132065	0.0116177	0.471253	0.112724	-3.14913
ENSMUSG00000080885	ENSMUST00000121321					processed_pseudogene		76.4128	154.892	101.811	42.4364	60.9147	89.4258	0.0116294	0.471253	1.72798	0.789088
ENSMUSG00000117815	ENSMUST00000237332					lincRNA		0	0	0	0.020391	0.010826	0	0.011672	0.472194	0.00961015	-6.70123
ENSMUSG00000057411	ENSMUST00000236842;ENSMUST00000072735;ENSMUST00000235327;ENSMUST00000236683;ENSMUST00000237703	GO:0005739(mitochondrion);GO:0008168(methyltransferase activity);GO:0016020(membrane);GO:0016021(integral component of membrane);GO:0016279(protein-lysine N-methyltransferase activity);GO:0016740(transferase activity);GO:0018022(peptidyl-lysine methylation);GO:0018023(peptidyl-lysine trimethylation);GO:0031966(mitochondrial membrane);GO:0032259(methylation);GO:0032259(methylation)				retained_intron;protein_coding		10.1345	24.9432	11.5809	9.14712	8.98848	10.4437	0.0116999	0.472542	1.6326	0.707168
ENSMUSG00000028108	ENSMUST00000117507;ENSMUST00000029753;ENSMUST00000144958;ENSMUST00000123143;ENSMUST00000131376;ENSMUST00000128885;ENSMUST00000153026;ENSMUST00000137912;ENSMUST00000155815;ENSMUST00000147217	GO:0001503(ossification);GO:0001525(angiogenesis);GO:0001938(positive regulation of endothelial cell proliferation);GO:0001960(negative regulation of cytokine-mediated signaling pathway);GO:0002020(protease binding);GO:0002063(chondrocyte development);GO:0002828(regulation of type 2 immune response);GO:0003416(endochondral bone growth);GO:0005134(interleukin-2 receptor binding);GO:0005201(extrace…				protein_coding;retained_intron	R_MMU_109582(Hemostasis);R_MMU_76002(Platelet_activation,_signaling_and_aggregation);R_MMU_114608(Platelet_degranulation);R_MMU_76005(Response_to_elevated_platelet_cytosolic_Ca2+)	12.8581	17.0948	18.5057	6.76464	10.718	12.1906	0.0117825	0.475091	1.63308	0.707594
ENSMUSG00000071415	ENSMUST00000103146;ENSMUST00000151118;ENSMUST00000150955;ENSMUST00000151965	GO:0000122(negative regulation of transcription by RNA polymerase II);GO:0001223(transcription coactivator binding);GO:0003735(structural constituent of ribosome);GO:0005515(protein binding);GO:0005654(nucleoplasm);GO:0005730(nucleolus);GO:0005737(cytoplasm);GO:0005840(ribosome);GO:0006412(translation);GO:0008284(positive regulation of cell population proliferation);GO:0010628(positive regulation…	03010(Ribosome);03010(Ribosome)	K02894		protein_coding;processed_transcript	R_MMU_975957(Nonsense_Mediated_Decay_(NMD)_enhanced_by_the_Exon_Junction_Complex_(EJC));R_MMU_1799339(SRP_dependent_cotranslational_protein_targeting_to_membrane);R_MMU_975956(Nonsense_Mediated_Decay_(NMD)_independent_of_the_Exon_Junction_Complex_(EJC));R_MMU_72766(Translation);R_MMU_72689(Formation_of_a_pool_of_free_40S_subunits);R_MMU_72737(Cap_dependent_Translation_Initiation);R_MMU_392499(Met…	480.517	892.949	673.92	347.844	436.208	502.066	0.0118556	0.47672	1.59191	0.670761
ENSMUSG00000001666	ENSMUST00000172820;ENSMUST00000001716	GO:0002020(protease binding);GO:0005126(cytokine receptor binding);GO:0005615(extracellular space);GO:0005737(cytoplasm);GO:0010760(negative regulation of macrophage chemotaxis);GO:0016829(lyase activity);GO:0032760(positive regulation of tumor necrosis factor production);GO:0033981(D-dopachrome decarboxylase activity);GO:0042438(melanin biosynthetic process);GO:0050178(phenylpyruvate tautomerase…		K10028	EC:4.1.1.84	protein_coding		2.04499	3.53041	2.81921	1.82404	1.20794	1.74052	0.0118619	0.47672	1.75895	0.814717
ENSMUSG00000110803	ENSMUST00000215963					antisense		0	0	0	0	0.314627	0.037039	0.0118969	0.477341	0.000853082	-10.195
ENSMUSG00000022671	ENSMUST00000023351;ENSMUST00000137864;ENSMUST00000229680;ENSMUST00000117136	GO:0003674(molecular_function);GO:0005654(nucleoplasm);GO:0005737(cytoplasm);GO:0005813(centrosome);GO:0005815(microtubule organizing center);GO:0005819(spindle);GO:0005829(cytosol);GO:0005856(cytoskeleton);GO:0008150(biological_process);GO:0008274(gamma-tubulin ring complex);GO:0008274(gamma-tubulin ring complex)		K16574		protein_coding;retained_intron	R_MMU_380287(Centrosome_maturation);R_MMU_1640170(Cell_Cycle);R_MMU_380270(Recruitment_of_mitotic_centrosome_proteins_and_complexes);R_MMU_69278(Cell_Cycle,_Mitotic);R_MMU_453274(Mitotic_G2_G2/M_phases);R_MMU_68886(M_Phase);R_MMU_380320(Recruitment_of_NuMA_to_mitotic_centrosomes);R_MMU_68877(Mitotic_Prometaphase);R_MMU_69275(G2/M_Transition)	20.2181	50.8458	23.2105	19.9	14.8614	22.4819	0.0119372	0.477388	1.64691	0.719758
ENSMUSG00000032518	ENSMUST00000035105;ENSMUST00000217356;ENSMUST00000216813;ENSMUST00000217317;ENSMUST00000215568	GO:0000028(ribosomal small subunit assembly);GO:0002181(cytoplasmic translation);GO:0003735(structural constituent of ribosome);GO:0005055(laminin receptor activity);GO:0005604(basement membrane);GO:0005634(nucleus);GO:0005737(cytoplasm);GO:0005829(cytosol);GO:0005840(ribosome);GO:0005886(plasma membrane);GO:0006412(translation);GO:0007155(cell adhesion);GO:0015935(small ribosomal subunit);GO:001…	03010(Ribosome);03010(Ribosome)	K02998		protein_coding;nonsense_mediated_decay;retained_intron	R_MMU_975957(Nonsense_Mediated_Decay_(NMD)_enhanced_by_the_Exon_Junction_Complex_(EJC));R_MMU_1799339(SRP_dependent_cotranslational_protein_targeting_to_membrane);R_MMU_975956(Nonsense_Mediated_Decay_(NMD)_independent_of_the_Exon_Junction_Complex_(EJC));R_MMU_72766(Translation);R_MMU_72689(Formation_of_a_pool_of_free_40S_subunits);R_MMU_72737(Cap_dependent_Translation_Initiation);R_MMU_392499(Met…	1664.7	4997.8	2708.06	1418.3	1649.56	2378.42	0.0119274	0.477388	1.72054	0.782865
ENSMUSG00000064329	ENSMUST00000112366	GO:0001508(action potential);GO:0001518(voltage-gated sodium channel complex);GO:0005216(ion channel activity);GO:0005244(voltage-gated ion channel activity);GO:0005248(voltage-gated sodium channel activity);GO:0005261(cation channel activity);GO:0005272(sodium channel activity);GO:0005654(nucleoplasm);GO:0005886(plasma membrane);GO:0006811(ion transport);GO:0006814(sodium ion transport);GO:00076…	04728(Dopaminergic synapse)	K04833		protein_coding	R_MMU_5576892(Phase_0_rapid_depolarisation);R_MMU_5576891(Cardiac_conduction);R_MMU_397014(Muscle_contraction)	0.00517109	0	0	0.0364384	0.020731	0.0199726	0.0119767	0.478186	0.0670334	-3.89898
ENSMUSG00000070025	ENSMUST00000145057					processed_pseudogene		27.4097	67.2821	41.0733	19.5833	27.1451	33.5921	0.0120898	0.480349	1.69029	0.757273
ENSMUSG00000073257	ENSMUST00000101657	GO:0000795(synaptonemal complex);GO:0003674(molecular_function);GO:0007283(spermatogenesis);GO:0007286(spermatid development);GO:0051321(meiotic cell cycle)				protein_coding		0.524574	2.45867	1.32823	0.561753	0.994105	0.439292	0.012076	0.480349	2.16097	1.11168
ENSMUSG00000036553	ENSMUST00000127825;ENSMUST00000070203;ENSMUST00000151555	GO:0003674(molecular_function);GO:0005515(protein binding);GO:0005575(cellular_component);GO:0008150(biological_process);GO:0008150(biological_process)				protein_coding;retained_intron		0.19126	0.119667	0.17052	0.0551144	0.100617	0.0622539	0.0120551	0.480349	2.20863	1.14315
ENSMUSG00000037649	ENSMUST00000236938;ENSMUST00000237476;ENSMUST00000235910;ENSMUST00000042121;ENSMUST00000235408;ENSMUST00000236322;ENSMUST00000237402;ENSMUST00000173907	GO:0002250(adaptive immune response);GO:0002503(peptide antigen assembly with MHC class II protein complex);GO:0002504(antigen processing and presentation of peptide or polysaccharide antigen via MHC class II);GO:0006955(immune response);GO:0009986(cell surface);GO:0016020(membrane);GO:0016021(integral component of membrane);GO:0019882(antigen processing and presentation);GO:0023026(MHC class II …	04145(Phagosome);04514(Cell adhesion molecules (CAMs));04612(Antigen processing and presentation);04640(Hematopoietic cell lineage);04658(Th1 and Th2 cell differentiation);04659(Th17 cell differentiation);04672(Intestinal immune network for IgA production);04940(Type I diabetes mellitus);05140(Leishmaniasis);05145(Toxoplasmosis);05150(Staphylococcus aureus infection);05152(Tuberculosis);05164(Inf…	K06752		processed_transcript;protein_coding;retained_intron	R_MMU_168256(Immune_System);R_MMU_2132295(MHC_class_II_antigen_presentation);R_MMU_1280218(Adaptive_Immune_System)	0.987076	1.69101	0.847427	0.546649	0.755987	0.736826	0.0121098	0.480362	1.72865	0.789644
ENSMUSG00000029066	ENSMUST00000184339;ENSMUST00000030942;ENSMUST00000185148;ENSMUST00000137487;ENSMUST00000130188;ENSMUST00000143503	GO:0000027(ribosomal large subunit assembly);GO:0003735(structural constituent of ribosome);GO:0005739(mitochondrion);GO:0005761(mitochondrial ribosome);GO:0005762(mitochondrial large ribosomal subunit);GO:0005840(ribosome);GO:0006412(translation);GO:0019843(rRNA binding);GO:0019843(rRNA binding)	03010(Ribosome);03010(Ribosome)	K02887		processed_transcript;protein_coding;nonsense_mediated_decay	R_MMU_5368287(Mitochondrial_translation);R_MMU_5389840(Mitochondrial_translation_elongation);R_MMU_72766(Translation);R_MMU_392499(Metabolism_of_proteins);R_MMU_5419276(Mitochondrial_translation_termination)	18.2643	59.8217	28.9168	23.0408	18.5625	23.4028	0.0122095	0.483533	1.64604	0.719003
ENSMUSG00000022484	ENSMUST00000001699	GO:0000977(RNA polymerase II regulatory region sequence-specific DNA binding);GO:0000981(DNA-binding transcription factor activity, RNA polymerase II-specific);GO:0001228(DNA-binding transcription activator activity, RNA polymerase II-specific);GO:0001501(skeletal system development);GO:0003677(DNA binding);GO:0005634(nucleus);GO:0005654(nucleoplasm);GO:0006355(regulation of transcription, DNA-te…		K17444		protein_coding		0	0	0	0.113631	0.030823	0.069135	0.0122576	0.484039	0.00140457	-9.47566
ENSMUSG00000046709	ENSMUST00000170792;ENSMUST00000128869	GO:0000122(negative regulation of transcription by RNA polymerase II);GO:0000165(MAPK cascade);GO:0004672(protein kinase activity);GO:0004674(protein serine/threonine kinase activity);GO:0004705(JUN kinase activity);GO:0004707(MAP kinase activity);GO:0005524(ATP binding);GO:0005634(nucleus);GO:0006468(protein phosphorylation);GO:0007254(JNK cascade);GO:0007258(JUN phosphorylation);GO:0009414(resp…	01522(Endocrine resistance);04010(MAPK signaling pathway);04012(ErbB signaling pathway);04014(Ras signaling pathway);04024(cAMP signaling pathway);04068(FoxO signaling pathway);04071(Sphingolipid signaling pathway);04137(Mitophagy - animal);04140(Autophagy - animal);04141(Protein processing in endoplasmic reticulum);04210(Apoptosis);04215(Apoptosis - multiple species);04217(Necroptosis);04310(Wnt…	K04440	EC:2.7.11.24	protein_coding	R_MMU_448424(Interleukin_17_signaling);R_MMU_2559580(Oxidative_Stress_Induced_Senescence);R_MMU_166058(MyD88:MAL(TIRAP)_cascade_initiated_on_plasma_membrane);R_MMU_168179(Toll_Like_Receptor_TLR1:TLR2_Cascade);R_MMU_449147(Signaling_by_Interleukins);R_MMU_166016(Toll_Like_Receptor_4_(TLR4)_Cascade);R_MMU_168181(Toll_Like_Receptor_7/8_(TLR7/8)_Cascade);R_MMU_2559583(Cellular_Senescence);R_MMU_22627…	0	0	0	0.0231856	0.00511527	0.00792848	0.0122619	0.484039	0.00828057	-6.91605
ENSMUSG00000090467	ENSMUST00000165488					processed_pseudogene		17.1429	55.9607	26.6887	11.727	15.9576	25.8426	0.0123787	0.487461	1.86433	0.898656
ENSMUSG00000025216	ENSMUST00000099401	GO:0000981(DNA-binding transcription factor activity, RNA polymerase II-specific);GO:0001947(heart looping);GO:0003677(DNA binding);GO:0003700(DNA-binding transcription factor activity);GO:0005515(protein binding);GO:0005634(nucleus);GO:0005667(transcription factor complex);GO:0006355(regulation of transcription, DNA-templated);GO:0007275(multicellular organism development);GO:0007399(nervous sys…		K09353		protein_coding		0.029877	0.048114	0.021689	0	0	0	0.0123885	0.487461	332.267	8.3762
ENSMUSG00000078974	ENSMUST00000109643;ENSMUST00000109642;ENSMUST00000166950;ENSMUST00000178855;ENSMUST00000131439;ENSMUST00000109641;ENSMUST00000138695	GO:0005783(endoplasmic reticulum);GO:0005789(endoplasmic reticulum membrane);GO:0006605(protein targeting);GO:0006886(intracellular protein transport);GO:0008320(protein transmembrane transporter activity);GO:0015031(protein transport);GO:0015450(P-P-bond-hydrolysis-driven protein transmembrane transporter activity);GO:0016020(membrane);GO:0016021(integral component of membrane);GO:0031204(posttr…	03060(Protein export);04141(Protein processing in endoplasmic reticulum);04145(Phagosome);04145(Phagosome)	K07342		protein_coding;retained_intron	R_MMU_9609507(Protein_localization);R_MMU_9609523(Insertion_of_tail_anchored_proteins_into_the_endoplasmic_reticulum_membrane)	25.4025	52.1836	35.3925	21.5332	23.9959	26.4565	0.0124548	0.489282	1.56946	0.650271
ENSMUSG00000019194	ENSMUST00000211945;ENSMUST00000098548;ENSMUST00000211923	GO:0001518(voltage-gated sodium channel complex);GO:0002028(regulation of sodium ion transport);GO:0005244(voltage-gated ion channel activity);GO:0005248(voltage-gated sodium channel activity);GO:0005272(sodium channel activity);GO:0005515(protein binding);GO:0005886(plasma membrane);GO:0005887(integral component of plasma membrane);GO:0006811(ion transport);GO:0006814(sodium ion transport);GO:00…	04261(Adrenergic signaling in cardiomyocytes);04261(Adrenergic signaling in cardiomyocytes)	K04845		protein_coding;retained_intron	R_MMU_5576892(Phase_0_rapid_depolarisation);R_MMU_5576891(Cardiac_conduction);R_MMU_397014(Muscle_contraction)	3.57913	2.90985	3.43967	2.98643	1.6093	2.07583	0.0125203	0.491064	1.4882	0.573571
ENSMUSG00000070858	ENSMUST00000094869;ENSMUST00000206020;ENSMUST00000114383;ENSMUST00000142510;ENSMUST00000114382	GO:0003674(molecular_function);GO:0005575(cellular_component);GO:0005576(extracellular region);GO:0008150(biological_process);GO:0008150(biological_process)				protein_coding;retained_intron;nonsense_mediated_decay		16.477	46.6806	18.1331	12.2746	14.0721	20.0883	0.0125461	0.491287	1.75063	0.807878
ENSMUSG00000035930	ENSMUST00000211894	GO:0000139(Golgi membrane);GO:0001517(N-acetylglucosamine 6-O-sulfotransferase activity);GO:0005802(trans-Golgi network);GO:0005975(carbohydrate metabolic process);GO:0006044(N-acetylglucosamine metabolic process);GO:0006790(sulfur compound metabolic process);GO:0008146(sulfotransferase activity);GO:0016020(membrane);GO:0016021(integral component of membrane);GO:0016740(transferase activity)	00533(Glycosaminoglycan biosynthesis - keratan sulfate)			protein_coding	R_MMU_913709(O_linked_glycosylation_of_mucins);R_MMU_5173105(O_linked_glycosylation);R_MMU_597592(Post_translational_protein_modification);R_MMU_392499(Metabolism_of_proteins)	0	0	0	0.0710616	0.0419711	0.057737	0.0126208	0.492785	0.00175675	-9.15287
ENSMUSG00000073889	ENSMUST00000098132;ENSMUST00000108040;ENSMUST00000146608;ENSMUST00000140894;ENSMUST00000145445;ENSMUST00000155538;ENSMUST00000152748;ENSMUST00000142059	GO:0001779(natural killer cell differentiation);GO:0001890(placenta development);GO:0004896(cytokine receptor activity);GO:0004921(interleukin-11 receptor activity);GO:0005515(protein binding);GO:0005576(extracellular region);GO:0008284(positive regulation of cell population proliferation);GO:0009897(external side of plasma membrane);GO:0016020(membrane);GO:0016021(integral component of membrane)…	04060(Cytokine-cytokine receptor interaction);04630(Jak-STAT signaling pathway);04640(Hematopoietic cell lineage);04640(Hematopoietic cell lineage)	K05056		protein_coding;retained_intron	R_MMU_449147(Signaling_by_Interleukins);R_MMU_6783589(Interleukin_6_family_signaling);R_MMU_168256(Immune_System);R_MMU_1280215(Cytokine_Signaling_in_Immune_system);R_MMU_6788467(IL_6_type_cytokine_receptor_ligand_interactions)	4.30761	5.69592	3.27713	2.29933	3.00227	3.10505	0.012643	0.492785	1.57978	0.659724
ENSMUSG00000113625	ENSMUST00000222259					processed_pseudogene		23.8259	51.0462	42.867	15.8028	21.4819	31.3677	0.0126448	0.492785	1.715	0.778213
ENSMUSG00000036372	ENSMUST00000040372;ENSMUST00000153854;ENSMUST00000127878;ENSMUST00000166412	GO:0003674(molecular_function);GO:0005783(endoplasmic reticulum);GO:0006486(protein glycosylation);GO:0006487(protein N-linked glycosylation);GO:0016020(membrane);GO:0016021(integral component of membrane);GO:0032991(protein-containing complex);GO:0034998(oligosaccharyltransferase I complex);GO:0043227(membrane-bounded organelle);GO:0043227(membrane-bounded organelle)				protein_coding;processed_transcript;retained_intron		39.9266	115.237	57.9581	39.6198	41.9637	48.7762	0.0126841	0.493529	1.63487	0.709177
ENSMUSG00000035048	ENSMUST00000190279;ENSMUST00000188398;ENSMUST00000038673;ENSMUST00000186693;ENSMUST00000190354	GO:0003674(molecular_function);GO:0005634(nucleus);GO:0005680(anaphase-promoting complex);GO:0007049(cell cycle);GO:0016567(protein ubiquitination);GO:0051301(cell division);GO:0070979(protein K11-linked ubiquitination);GO:0070979(protein K11-linked ubiquitination)	04110(Cell cycle);04114(Oocyte meiosis);04120(Ubiquitin mediated proteolysis);04914(Progesterone-mediated oocyte maturation);04914(Progesterone-mediated oocyte maturation)	K12456		protein_coding;retained_intron	R_MMU_168256(Immune_System);R_MMU_983168(Antigen_processing:_Ubiquitination_&_Proteasome_degradation);R_MMU_1280218(Adaptive_Immune_System);R_MMU_983169(Class_I_MHC_mediated_antigen_processing_&_presentation)	8.63005	17.4708	11.1614	7.63678	7.95371	8.36957	0.0127575	0.495597	1.55518	0.637084
ENSMUSG00000024935	ENSMUST00000025875;ENSMUST00000162189	GO:0005313(L-glutamate transmembrane transporter activity);GO:0005314(high-affinity glutamate transmembrane transporter activity);GO:0005515(protein binding);GO:0005768(endosome);GO:0005886(plasma membrane);GO:0005887(integral component of plasma membrane);GO:0006865(amino acid transport);GO:0010460(positive regulation of heart rate);GO:0015108(chloride transmembrane transporter activity);GO:0015…	04721(Synaptic vesicle cycle);04724(Glutamatergic synapse);04974(Protein digestion and absorption);04974(Protein digestion and absorption)	K05612		protein_coding;retained_intron	R_MMU_112315(Transmission_across_Chemical_Synapses);R_MMU_210500(Glutamate_Neurotransmitter_Release_Cycle);R_MMU_425393(Transport_of_inorganic_cations/anions_and_amino_acids/oligopeptides);R_MMU_112310(Neurotransmitter_release_cycle);R_MMU_425407(SLC_mediated_transmembrane_transport);R_MMU_382551(Transport_of_small_molecules);R_MMU_112316(Neuronal_System)	0	0	0	0.0234544	0.0161568	0.00603527	0.0130391	0.496151	0.00657225	-7.2494
ENSMUSG00000074807	ENSMUST00000238197;ENSMUST00000099385					antisense		0.0938074	0.00354376	0.025208	0.346849	0.321375	0.101399	0.0129988	0.496151	0.159246	-2.65067
ENSMUSG00000100642	ENSMUST00000053932	GO:0000977(RNA polymerase II regulatory region sequence-specific DNA binding);GO:0001228(DNA-binding transcription activator activity, RNA polymerase II-specific);GO:0001501(skeletal system development);GO:0003677(DNA binding);GO:0003700(DNA-binding transcription factor activity);GO:0005634(nucleus);GO:0006355(regulation of transcription, DNA-templated);GO:0007275(multicellular organism developme…				nonsense_mediated_decay		0.090025	0.018547	0.03856	0.475952	0.308683	0.054288	0.0131779	0.496151	0.175382	-2.51143
ENSMUSG00000040133	ENSMUST00000039160	GO:0004930(G protein-coupled receptor activity);GO:0005886(plasma membrane);GO:0007165(signal transduction);GO:0007186(G protein-coupled receptor signaling pathway);GO:0007193(adenylate cyclase-inhibiting G protein-coupled receptor signaling pathway);GO:0016020(membrane);GO:0016021(integral component of membrane);GO:0048511(rhythmic process);GO:0048512(circadian behavior)		K08442		protein_coding	R_MMU_418555(G_alpha_(s)_signalling_events);R_MMU_372790(Signaling_by_GPCR);R_MMU_388396(GPCR_downstream_signalling);R_MMU_162582(Signal_Transduction)	0.448727	0.10193	0.113982	1.53842	0.560808	0.386742	0.0131632	0.496151	0.267356	-1.90317
ENSMUSG00000070056	ENSMUST00000037666;ENSMUST00000154989	GO:0000166(nucleotide binding);GO:0002376(immune system process);GO:0005515(protein binding);GO:0005525(GTP binding);GO:0005737(cytoplasm);GO:0006952(defense response);GO:0006954(inflammatory response);GO:0009968(negative regulation of signal transduction);GO:0030218(erythrocyte differentiation);GO:0031625(ubiquitin protein ligase binding);GO:0034121(regulation of toll-like receptor signaling pat…				protein_coding;processed_transcript		2.4793	0.493454	0.988403	4.44076	3.69351	2.5322	0.013023	0.496151	0.371365	-1.42909
ENSMUSG00000040562	ENSMUST00000012348;ENSMUST00000066530;ENSMUST00000140420;ENSMUST00000150808	GO:0004364(glutathione transferase activity);GO:0005515(protein binding);GO:0005737(cytoplasm);GO:0005829(cytosol);GO:0005886(plasma membrane);GO:0006693(prostaglandin metabolic process);GO:0006749(glutathione metabolic process);GO:0016740(transferase activity);GO:0018916(nitrobenzene metabolic process);GO:0019899(enzyme binding);GO:0032991(protein-containing complex);GO:0042178(xenobiotic catabo…	00480(Glutathione metabolism);00980(Metabolism of xenobiotics by cytochrome P450);00982(Drug metabolism - cytochrome P450);00983(Drug metabolism - other enzymes);01524(Platinum drug resistance);05200(Pathways in cancer);05204(Chemical carcinogenesis);05225(Hepatocellular carcinoma);05418(Fluid shear stress and atherosclerosis);05418(Fluid shear stress and atherosclerosis)	K00799	EC:2.5.1.18	protein_coding;retained_intron	R_MMU_1430728(Metabolism);R_MMU_156590(Glutathione_conjugation);R_MMU_156580(Phase_II_Conjugation_of_compounds);R_MMU_211859(Biological_oxidations)	41.8701	56.5026	48.677	34.6829	32.9362	33.8139	0.0131355	0.496151	1.44972	0.535778
ENSMUSG00000005881	ENSMUST00000006035;ENSMUST00000088650;ENSMUST00000144707;ENSMUST00000150970;ENSMUST00000130793;ENSMUST00000152568;ENSMUST00000137545;ENSMUST00000149381	GO:0003674(molecular_function);GO:0005783(endoplasmic reticulum);GO:0005789(endoplasmic reticulum membrane);GO:0005793(endoplasmic reticulum-Golgi intermediate compartment);GO:0005794(Golgi apparatus);GO:0006888(endoplasmic reticulum to Golgi vesicle-mediated transport);GO:0006890(retrograde vesicle-mediated transport, Golgi to endoplasmic reticulum);GO:0016020(membrane);GO:0016021(integral compo…		K20367		protein_coding;retained_intron;processed_transcript		80.5135	145.508	112.744	72.5923	63.6807	84.5961	0.0129178	0.496151	1.53378	0.617096
ENSMUSG00000017778	ENSMUST00000078764;ENSMUST00000131011;ENSMUST00000132233;ENSMUST00000017922	GO:0004129(cytochrome-c oxidase activity);GO:0005515(protein binding);GO:0005739(mitochondrion);GO:0005743(mitochondrial inner membrane);GO:0005751(mitochondrial respiratory chain complex IV);GO:0006119(oxidative phosphorylation);GO:0006123(mitochondrial electron transport, cytochrome c to oxygen);GO:0016020(membrane);GO:0016021(integral component of membrane);GO:0022900(electron transport chain)…	00190(Oxidative phosphorylation);04260(Cardiac muscle contraction);04714(Thermogenesis);04932(Non-alcoholic fatty liver disease (NAFLD));05010(Alzheimer disease);05012(Parkinson disease);05016(Huntington disease);05016(Huntington disease)	K02272		protein_coding;processed_transcript	R_MMU_9711123(Cellular_response_to_chemical_stress);R_MMU_1430728(Metabolism);R_MMU_2262752(Cellular_responses_to_stress);R_MMU_73857(RNA_Polymerase_II_Transcription);R_MMU_212436(Generic_Transcription_Pathway);R_MMU_8953897(Cellular_responses_to_external_stimuli);R_MMU_3700989(Transcriptional_Regulation_by_TP53);R_MMU_5628897(TP53_Regulates_Metabolic_Genes);R_MMU_9707564(Cytoprotection_by_HMOX1)…	107.153	194.377	156.218	81.7676	95.5594	114.765	0.012959	0.496151	1.56714	0.648132
ENSMUSG00000014856	ENSMUST00000015000;ENSMUST00000153146;ENSMUST00000126705;ENSMUST00000098453;ENSMUST00000109372	GO:0003674(molecular_function);GO:0005773(vacuole);GO:0005783(endoplasmic reticulum);GO:0005789(endoplasmic reticulum membrane);GO:0006624(vacuolar protein processing);GO:0006914(autophagy);GO:0016020(membrane);GO:0016021(integral component of membrane);GO:0043231(intracellular membrane-bounded organelle);GO:0043231(intracellular membrane-bounded organelle)				protein_coding;nonsense_mediated_decay		8.79175	22.4545	12.8734	11.5765	7.42342	9.11858	0.0129113	0.496151	1.56906	0.649904
ENSMUSG00000003970	ENSMUST00000004072;ENSMUST00000229183;ENSMUST00000229591	GO:0002181(cytoplasmic translation);GO:0003723(RNA binding);GO:0003735(structural constituent of ribosome);GO:0005515(protein binding);GO:0005737(cytoplasm);GO:0005840(ribosome);GO:0006412(translation);GO:0014069(postsynaptic density);GO:0015934(large ribosomal subunit);GO:0019843(rRNA binding);GO:0022625(cytosolic large ribosomal subunit);GO:0042788(polysomal ribosome);GO:0045202(synapse);GO:009…	03010(Ribosome);03010(Ribosome)			protein_coding;retained_intron	R_MMU_975957(Nonsense_Mediated_Decay_(NMD)_enhanced_by_the_Exon_Junction_Complex_(EJC));R_MMU_1799339(SRP_dependent_cotranslational_protein_targeting_to_membrane);R_MMU_975956(Nonsense_Mediated_Decay_(NMD)_independent_of_the_Exon_Junction_Complex_(EJC));R_MMU_72766(Translation);R_MMU_72689(Formation_of_a_pool_of_free_40S_subunits);R_MMU_72737(Cap_dependent_Translation_Initiation);R_MMU_392499(Met…	1757.16	3901.6	2784.39	1365.74	1639.77	2175.76	0.0129208	0.496151	1.62955	0.704477
ENSMUSG00000067870	ENSMUST00000181935					processed_pseudogene		289.306	641.268	417.515	200.71	302.808	321.724	0.012879	0.496151	1.63357	0.708026
ENSMUSG00000028936	ENSMUST00000142735;ENSMUST00000103191;ENSMUST00000139685;ENSMUST00000188151;ENSMUST00000126519;ENSMUST00000127659;ENSMUST00000150485;ENSMUST00000156445	GO:0002181(cytoplasmic translation);GO:0003723(RNA binding);GO:0003735(structural constituent of ribosome);GO:0005634(nucleus);GO:0005737(cytoplasm);GO:0005840(ribosome);GO:0006412(translation);GO:0008201(heparin binding);GO:0022625(cytosolic large ribosomal subunit);GO:0042802(identical protein binding);GO:0046632(alpha-beta T cell differentiation);GO:1990904(ribonucleoprotein complex);GO:199090…	03010(Ribosome);03010(Ribosome)	K02891		processed_transcript;protein_coding	R_MMU_975957(Nonsense_Mediated_Decay_(NMD)_enhanced_by_the_Exon_Junction_Complex_(EJC));R_MMU_1799339(SRP_dependent_cotranslational_protein_targeting_to_membrane);R_MMU_975956(Nonsense_Mediated_Decay_(NMD)_independent_of_the_Exon_Junction_Complex_(EJC));R_MMU_72766(Translation);R_MMU_72689(Formation_of_a_pool_of_free_40S_subunits);R_MMU_72737(Cap_dependent_Translation_Initiation);R_MMU_392499(Met…	282.407	667.25	362.31	196.307	287.273	314.603	0.0131374	0.496151	1.64369	0.716938
ENSMUSG00000115205	ENSMUST00000228510					processed_pseudogene		24.752	58.633	34.5601	17.8543	23.7076	29.4254	0.0129584	0.496151	1.6615	0.732482
ENSMUSG00000020812	ENSMUST00000239363;ENSMUST00000139934;ENSMUST00000142834;ENSMUST00000239180;ENSMUST00000106378;ENSMUST00000239226;ENSMUST00000153405;ENSMUST00000239281;ENSMUST00000144049;ENSMUST00000134818;ENSMUST00000239283;ENSMUST00000131260;ENSMUST00000239362					antisense		9.92296	24.8852	11.5211	6.67874	9.29735	11.3814	0.0129597	0.496151	1.69348	0.75999
ENSMUSG00000097318	ENSMUST00000231849;ENSMUST00000180923					bidirectional_promoter_lncRNA		1.91111	5.78124	5.0662	2.40932	1.5341	2.95327	0.0130782	0.496151	1.84995	0.887489
ENSMUSG00000062896	ENSMUST00000119898					processed_pseudogene		5.72524	16.6368	10.3595	3.55439	6.32071	7.64921	0.0130658	0.496151	1.86721	0.900885
ENSMUSG00000086191	ENSMUST00000155531					antisense		0.076755	1.23049	1.24901	0.242699	0.197659	0.26653	0.0130213	0.496151	3.61621	1.85448
ENSMUSG00000075410	ENSMUST00000178875;ENSMUST00000106381;ENSMUST00000116318;ENSMUST00000156088	GO:0001750(photoreceptor outer segment);GO:0002046(opsin binding);GO:0005576(extracellular region);GO:0005737(cytoplasm);GO:0005783(endoplasmic reticulum);GO:0005794(Golgi apparatus);GO:0007601(visual perception);GO:0016020(membrane);GO:0042622(photoreceptor outer segment membrane);GO:0042995(cell projection);GO:0050896(response to stimulus);GO:0050896(response to stimulus)		K19637		protein_coding;processed_transcript;retained_intron		0.0654673	0.405262	0.213341	0	0.109615	0.0314164	0.0131311	0.496151	4.85049	2.27813
ENSMUSG00000115437	ENSMUST00000228508					TEC		0.067738	0.334503	0.220741	0	0.03009	0.058131	0.0128209	0.496151	7.06161	2.82
ENSMUSG00000020732	ENSMUST00000067754	GO:0003924(GTPase activity);GO:0005525(GTP binding);GO:0005793(endoplasmic reticulum-Golgi intermediate compartment)		K07914		protein_coding	R_MMU_8873719(RAB_geranylgeranylation);R_MMU_597592(Post_translational_protein_modification);R_MMU_392499(Metabolism_of_proteins);R_MMU_168256(Immune_System);R_MMU_6798695(Neutrophil_degranulation);R_MMU_168249(Innate_Immune_System)	0.0378911	0.02643	0	0	0	0	0.0129785	0.496151	214.403	7.74418
ENSMUSG00000102373	ENSMUST00000192253					TEC		0	0	0	0.145428	0.050967	0.110267	0.013228	0.497271	0.000978276	-9.99747
ENSMUSG00000021573	ENSMUST00000140217;ENSMUST00000022057	GO:0000287(magnesium ion binding);GO:0001578(microtubule bundle formation);GO:0003924(GTPase activity);GO:0005634(nucleus);GO:0005737(cytoplasm);GO:0005739(mitochondrion);GO:0005794(Golgi apparatus);GO:0005819(spindle);GO:0005829(cytosol);GO:0005856(cytoskeleton);GO:0005874(microtubule);GO:0007049(cell cycle);GO:0008017(microtubule binding);GO:0014003(oligodendrocyte development);GO:0015631(tubul…				processed_transcript;protein_coding		0	0.00802309	0	0.0544925	0.048784	0.0747	0.0133424	0.498112	0.0450794	-4.47139
ENSMUSG00000029865	ENSMUST00000031898	GO:0002682(regulation of immune system process);GO:0004190(aspartic-type endopeptidase activity);GO:0005576(extracellular region);GO:0005615(extracellular space);GO:0006508(proteolysis)				protein_coding		0.132228	0	0	0.200767	0.641109	0.738692	0.0132924	0.498112	0.0836585	-3.57934
ENSMUSG00000108042	ENSMUST00000205226					TEC		0.044119	0.001119	0.000182	0.143667	0.115367	0.176821	0.0134185	0.498112	0.104209	-3.26245
ENSMUSG00000078784	ENSMUST00000185384;ENSMUST00000108365;ENSMUST00000186870;ENSMUST00000185423;ENSMUST00000190064	GO:0003674(molecular_function);GO:0005634(nucleus);GO:0005730(nucleolus);GO:0042254(ribosome biogenesis);GO:0042254(ribosome biogenesis)				protein_coding;retained_intron		4.48905	6.34105	5.23374	5.58797	2.89191	2.36195	0.0135277	0.498112	1.48165	0.567208
ENSMUSG00000045996	ENSMUST00000180159;ENSMUST00000057177	GO:0003677(DNA binding);GO:0003899(DNA-directed 5'-3' RNA polymerase activity);GO:0005634(nucleus);GO:0005654(nucleoplasm);GO:0005665(RNA polymerase II, core complex);GO:0005666(RNA polymerase III complex);GO:0005736(RNA polymerase I complex);GO:0006351(transcription, DNA-templated);GO:0006366(transcription by RNA polymerase II);GO:0008270(zinc ion binding);GO:0046872(metal ion binding);GO:004687…				protein_coding	R_MMU_72172(mRNA_Splicing);R_MMU_6782135(Dual_incision_in_TC_NER);R_MMU_74158(RNA_Polymerase_III_Transcription);R_MMU_5250913(Positive_epigenetic_regulation_of_rRNA_expression);R_MMU_72203(Processing_of_Capped_Intron_Containing_Pre_mRNA);R_MMU_674695(RNA_Polymerase_II_Pre_transcription_Events);R_MMU_76066(RNA_Polymerase_III_Transcription_Initiation_From_Type_2_Promoter);R_MMU_6782210(Gap_filling_…	20.8681	31.633	24.8098	15.0231	19.6433	16.3844	0.0135561	0.498112	1.51439	0.598737
ENSMUSG00000038412	ENSMUST00000215007;ENSMUST00000060251;ENSMUST00000215300;ENSMUST00000213124;ENSMUST00000213147;ENSMUST00000216914;ENSMUST00000214988	GO:0003674(molecular_function);GO:0005634(nucleus);GO:0005654(nucleoplasm);GO:0005739(mitochondrion);GO:0005743(mitochondrial inner membrane);GO:0016020(membrane);GO:0016021(integral component of membrane);GO:0031966(mitochondrial membrane);GO:0032991(protein-containing complex);GO:0042149(cellular response to glucose starvation);GO:0043066(negative regulation of apoptotic process);GO:0055114(oxi…				protein_coding		46.0083	98.1042	59.0328	29.761	46.1616	48.9561	0.0135231	0.498112	1.62674	0.701985
ENSMUSG00000080994	ENSMUST00000119418					processed_pseudogene		90.2251	195.064	124.103	62.1766	85.2327	103.784	0.0135313	0.498112	1.62979	0.704684
ENSMUSG00000002804	ENSMUST00000221397;ENSMUST00000222932;ENSMUST00000222793;ENSMUST00000002881;ENSMUST00000221497	GO:0005737(cytoplasm);GO:0006753(nucleoside phosphate metabolic process);GO:0008768(UDP-sugar diphosphatase activity);GO:0016787(hydrolase activity);GO:0016818(hydrolase activity, acting on acid anhydrides, in phosphorus-containing anhydrides);GO:0019693(ribose phosphate metabolic process);GO:0042802(identical protein binding);GO:0046872(metal ion binding);GO:0047631(ADP-ribose diphosphatase acti…		K08077	EC:3.6.1.45	protein_coding;retained_intron	R_MMU_446193(Biosynthesis_of_the_N_glycan_precursor_(dolichol_lipid_linked_oligosaccharide,_LLO)_and_transfer_to_a_nascent_protein);R_MMU_597592(Post_translational_protein_modification);R_MMU_392499(Metabolism_of_proteins);R_MMU_446219(Synthesis_of_substrates_in_N_glycan_biosythesis);R_MMU_446203(Asparagine_N_linked_glycosylation);R_MMU_480985(Synthesis_of_dolichyl_phosphate_glucose)	4.91537	11.9139	6.08966	4.81572	3.65563	5.54385	0.0135354	0.498112	1.63529	0.709547
ENSMUSG00000050732	ENSMUST00000059983;ENSMUST00000142613	GO:0005737(cytoplasm);GO:0005765(lysosomal membrane);GO:0005829(cytosol);GO:0005886(plasma membrane);GO:0016020(membrane);GO:0016021(integral component of membrane);GO:0016192(vesicle-mediated transport);GO:0016240(autophagosome membrane docking);GO:0019869(chloride channel inhibitor activity);GO:0030667(secretory granule membrane);GO:0031201(SNARE complex);GO:0031902(late endosome membrane);GO:0…	04130(SNARE interactions in vesicular transport);04140(Autophagy - animal);04611(Platelet activation);04611(Platelet activation)	K08512		protein_coding	R_MMU_432720(Lysosome_Vesicle_Biogenesis);R_MMU_5653656(Vesicle_mediated_transport);R_MMU_432722(Golgi_Associated_Vesicle_Biogenesis);R_MMU_1236975(Antigen_processing_Cross_presentation);R_MMU_8856825(Cargo_recognition_for_clathrin_mediated_endocytosis);R_MMU_1236974(ER_Phagosome_pathway);R_MMU_168256(Immune_System);R_MMU_199991(Membrane_Trafficking);R_MMU_199992(trans_Golgi_Network_Vesicle_Buddi…	7.7815	28.4132	11.8243	9.40155	9.06274	10.4046	0.0135494	0.498112	1.66335	0.734093
ENSMUSG00000040767	ENSMUST00000039601;ENSMUST00000149043;ENSMUST00000155736;ENSMUST00000121182;ENSMUST00000125837	GO:0000398(mRNA splicing, via spliceosome);GO:0003674(molecular_function);GO:0005634(nucleus);GO:0005654(nucleoplasm);GO:0005681(spliceosomal complex);GO:0005689(U12-type spliceosomal complex);GO:0005829(cytosol);GO:0006397(mRNA processing);GO:0008150(biological_process);GO:0008380(RNA splicing);GO:0045171(intercellular bridge);GO:0045171(intercellular bridge)		K13153		protein_coding;processed_transcript;retained_intron	R_MMU_72172(mRNA_Splicing);R_MMU_72203(Processing_of_Capped_Intron_Containing_Pre_mRNA);R_MMU_8953854(Metabolism_of_RNA);R_MMU_72165(mRNA_Splicing_Minor_Pathway)	14.0849	49.1303	17.7977	15.4156	14.1104	18.3444	0.0134317	0.498112	1.69234	0.759017
ENSMUSG00000116637	ENSMUST00000231857					processed_pseudogene		1.45272	6.09046	2.18529	1.56862	1.43506	1.89925	0.0133041	0.498112	1.98422	0.988569
ENSMUSG00000106930	ENSMUST00000200896					processed_pseudogene		1.26045	2.93744	2.41134	0.814094	0.868202	1.50187	0.0134506	0.498112	2.07565	1.05357
ENSMUSG00000116114	ENSMUST00000229584;ENSMUST00000230070;ENSMUST00000229658;ENSMUST00000230887					antisense		0.080178	0.109647	0.13407	0.0566201	0.0273217	0	0.0134751	0.498112	3.85857	1.94806
ENSMUSG00000106715	ENSMUST00000084563	GO:0016020(membrane);GO:0016021(integral component of membrane)				protein_coding		0.163561	0.402424	0.0129626	0.0306019	0.037485	0.0329461	0.0135101	0.498112	5.73028	2.51861
ENSMUSG00000083618	ENSMUST00000118124					unprocessed_pseudogene		0	0.32028	0.044814	0	0	0	0.0134513	0.498112	1216.98	10.2491
ENSMUSG00000021062	ENSMUST00000021459	GO:0003924(GTPase activity);GO:0005525(GTP binding);GO:0005737(cytoplasm);GO:0005929(cilium);GO:0010008(endosome membrane);GO:0032482(Rab protein signal transduction);GO:0048471(perinuclear region of cytoplasm);GO:1903307(positive regulation of regulated secretory pathway)		K07908		protein_coding	R_MMU_8873719(RAB_geranylgeranylation);R_MMU_597592(Post_translational_protein_modification);R_MMU_392499(Metabolism_of_proteins)	0	0	0	0.0268978	0.0274138	0.0254413	0.0136397	0.499164	0.00376162	-8.05443
ENSMUSG00000020581	ENSMUST00000147861;ENSMUST00000020898	GO:0002162(dystroglycan binding);GO:0005154(epidermal growth factor receptor binding);GO:0005576(extracellular region);GO:0005615(extracellular space);GO:0005739(mitochondrion);GO:0005783(endoplasmic reticulum);GO:0010628(positive regulation of gene expression);GO:0010811(positive regulation of cell-substrate adhesion);GO:0042802(identical protein binding);GO:0045742(positive regulation of epider…				retained_intron;protein_coding		0.107512	0.0604444	0.0748535	0.250564	0.436654	0.822457	0.0136385	0.499164	0.160836	-2.63634
ENSMUSG00000025731	ENSMUST00000026827;ENSMUST00000110456;ENSMUST00000236426;ENSMUST00000169308	GO:0003674(molecular_function);GO:0005575(cellular_component);GO:0008150(biological_process);GO:0008150(biological_process)				protein_coding;nonsense_mediated_decay;retained_intron		8.73758	18.1793	14.6483	7.62467	7.81754	10.5481	0.0136662	0.499164	1.59926	0.6774
ENSMUSG00000079523	ENSMUST00000114050;ENSMUST00000114049;ENSMUST00000114048;ENSMUST00000144337	GO:0003779(actin binding);GO:0003785(actin monomer binding);GO:0005737(cytoplasm);GO:0005856(cytoskeleton);GO:0007015(actin filament organization);GO:0030036(actin cytoskeleton organization);GO:0030334(regulation of cell migration);GO:0042989(sequestering of actin monomers);GO:0042989(sequestering of actin monomers)		K13785		protein_coding		185.36	461.893	298.827	164.107	197.418	228.266	0.0136665	0.499164	1.60409	0.681757
ENSMUSG00000042817	ENSMUST00000049324;ENSMUST00000110549	GO:0004672(protein kinase activity);GO:0004713(protein tyrosine kinase activity);GO:0004714(transmembrane receptor protein tyrosine kinase activity);GO:0005524(ATP binding);GO:0005634(nucleus);GO:0005737(cytoplasm);GO:0005783(endoplasmic reticulum);GO:0005829(cytosol);GO:0005886(plasma membrane);GO:0006468(protein phosphorylation);GO:0007169(transmembrane receptor protein tyrosine kinase signalin…	04010(MAPK signaling pathway);04014(Ras signaling pathway);04151(PI3K-Akt signaling pathway);04640(Hematopoietic cell lineage);05200(Pathways in cancer);05202(Transcriptional misregulation in cancer);05221(Acute myeloid leukemia);05230(Central carbon metabolism in cancer);05230(Central carbon metabolism in cancer)	K05092	EC:2.7.10.1	protein_coding;processed_transcript		0	0	0	0.00941429	0	0.0618534	0.013753	0.499297	0.00420948	-7.89214
ENSMUSG00000034566	ENSMUST00000141474;ENSMUST00000137563;ENSMUST00000106537;ENSMUST00000043931;ENSMUST00000073791;ENSMUST00000180072;ENSMUST00000137754;ENSMUST00000138779	GO:0000274(mitochondrial proton-transporting ATP synthase, stator stalk);GO:0000276(mitochondrial proton-transporting ATP synthase complex, coupling factor F(o));GO:0005739(mitochondrion);GO:0005743(mitochondrial inner membrane);GO:0005753(mitochondrial proton-transporting ATP synthase complex);GO:0006811(ion transport);GO:0015078(proton transmembrane transporter activity);GO:0015986(ATP synthesi…	00190(Oxidative phosphorylation);04714(Thermogenesis);05010(Alzheimer disease);05012(Parkinson disease);05016(Huntington disease);05016(Huntington disease)	K02138		processed_transcript;protein_coding	R_MMU_1430728(Metabolism);R_MMU_163210(Formation_of_ATP_by_chemiosmotic_coupling);R_MMU_8949613(Cristae_formation);R_MMU_1852241(Organelle_biogenesis_and_maintenance);R_MMU_1592230(Mitochondrial_biogenesis);R_MMU_163200(Respiratory_electron_transport,_ATP_synthesis_by_chemiosmotic_coupling,_and_heat_production_by_uncoupling_proteins.);R_MMU_1428517(The_citric_acid_(TCA)_cycle_and_respiratory_elec…	85.5057	239.718	133.18	83.6443	87.2549	111.716	0.0137612	0.499297	1.622	0.697778
ENSMUSG00000105388	ENSMUST00000197973					processed_pseudogene		229.346	607.825	349.978	195.756	233.245	295.871	0.0137723	0.499297	1.63774	0.711702
ENSMUSG00000023939	ENSMUST00000024734;ENSMUST00000149040;ENSMUST00000148537	GO:0003735(structural constituent of ribosome);GO:0005739(mitochondrion);GO:0005762(mitochondrial large ribosomal subunit);GO:0005840(ribosome);GO:0006412(translation);GO:0006412(translation)	03010(Ribosome);03010(Ribosome)	K02874		protein_coding;processed_transcript	R_MMU_5368287(Mitochondrial_translation);R_MMU_5389840(Mitochondrial_translation_elongation);R_MMU_72766(Translation);R_MMU_392499(Metabolism_of_proteins);R_MMU_5419276(Mitochondrial_translation_termination)	36.3904	116.913	41.0302	36.6539	33.1866	45.8288	0.013764	0.499297	1.68008	0.74853
ENSMUSG00000030587	ENSMUST00000032808;ENSMUST00000151339	GO:0003674(molecular_function);GO:0005634(nucleus);GO:0005730(nucleolus);GO:0008150(biological_process);GO:0008150(biological_process)				protein_coding;retained_intron		4.25248	17.741	7.75225	5.80049	5.8067	6.02232	0.0137598	0.499297	1.68727	0.754691
ENSMUSG00000045868	ENSMUST00000183409	GO:0005525(GTP binding);GO:0005634(nucleus);GO:0005737(cytoplasm)				protein_coding		0.015963	0.004378	0.014949	0.166205	0.055436	0.023846	0.0138295	0.499888	0.143755	-2.79832
ENSMUSG00000064281	ENSMUST00000121059					processed_pseudogene		8.47844	29.1936	15.4068	7.63245	9.13438	13.3136	0.0138171	0.499888	1.76456	0.819312
ENSMUSG00000027514	ENSMUST00000029018;ENSMUST00000146802;ENSMUST00000109116	GO:0002218(activation of innate immune response);GO:0002376(immune system process);GO:0003677(DNA binding);GO:0003692(left-handed Z-DNA binding);GO:0003723(RNA binding);GO:0003725(double-stranded RNA binding);GO:0005515(protein binding);GO:0005634(nucleus);GO:0005737(cytoplasm);GO:0005829(cytosol);GO:0006915(apoptotic process);GO:0012501(programmed cell death);GO:0016032(viral process);GO:0042802…	04217(Necroptosis);04623(Cytosolic DNA-sensing pathway);04623(Cytosolic DNA-sensing pathway)	K12965		protein_coding;retained_intron		0.0110519	0	0	0.0631458	0.100895	0.0458547	0.0138852	0.500827	0.0526545	-4.2473
ENSMUSG00000024925	ENSMUST00000025864;ENSMUST00000127071;ENSMUST00000236461;ENSMUST00000155639;ENSMUST00000136226;ENSMUST00000133953	GO:0005634(nucleus);GO:0006401(RNA catabolic process);GO:0032299(ribonuclease H2 complex);GO:0032299(ribonuclease H2 complex)	03030(DNA replication);03030(DNA replication)	K10745		protein_coding;retained_intron		8.94882	28.4939	15.2582	16.1655	7.94635	9.31419	0.0138965	0.500827	1.57664	0.656857
ENSMUSG00000058932	ENSMUST00000079663	GO:0003674(molecular_function);GO:0005575(cellular_component);GO:0008150(biological_process)				protein_coding		1.55577	4.84253	3.0445	1.1506	1.61584	1.78234	0.013972	0.502068	2.07589	1.05373
ENSMUSG00000081620	ENSMUST00000121152					processed_pseudogene		1.33068	4.14191	2.60402	0.984133	1.38206	1.52447	0.013972	0.502068	2.07589	1.05373
ENSMUSG00000031657	ENSMUST00000034079;ENSMUST00000131682;ENSMUST00000146946;ENSMUST00000137452	GO:0006606(protein import into nucleus);GO:0042273(ribosomal large subunit biogenesis);GO:0051082(unfolded protein binding);GO:0051082(unfolded protein binding)				protein_coding;retained_intron		3.02873	0.765671	0.730351	13.954	2.60189	1.67728	0.0140036	0.502463	0.248161	-2.01065
ENSMUSG00000030110	ENSMUST00000032201;ENSMUST00000088790	GO:0000165(MAPK cascade);GO:0000166(nucleotide binding);GO:0000187(activation of MAPK activity);GO:0001657(ureteric bud development);GO:0001755(neural crest cell migration);GO:0001838(embryonic epithelial tube formation);GO:0004672(protein kinase activity);GO:0004713(protein tyrosine kinase activity);GO:0004714(transmembrane receptor protein tyrosine kinase activity);GO:0005509(calcium ion bindin…	05200(Pathways in cancer);05216(Thyroid cancer);05230(Central carbon metabolism in cancer);05230(Central carbon metabolism in cancer)	K05126	EC:2.7.10.1	protein_coding	R_MMU_5683057(MAPK_family_signaling_cascades);R_MMU_5673001(RAF/MAP_kinase_cascade);R_MMU_422475(Axon_guidance);R_MMU_162582(Signal_Transduction);R_MMU_8853659(RET_signaling);R_MMU_5684996(MAPK1/MAPK3_signaling);R_MMU_9675108(Nervous_system_development);R_MMU_1266738(Developmental_Biology)	0	0	0	0.0266039	0.0176548	0.0118333	0.0142088	0.50271	0.00534836	-7.54669
ENSMUSG00000081559	ENSMUST00000119140					processed_pseudogene		33.4233	43.3585	41.0854	25.9154	19.2464	31.8604	0.0141645	0.50271	1.5303	0.613815
ENSMUSG00000025290	ENSMUST00000223931;ENSMUST00000112384;ENSMUST00000169826;ENSMUST00000225994;ENSMUST00000225023;ENSMUST00000223939;ENSMUST00000223999;ENSMUST00000224568;ENSMUST00000224549;ENSMUST00000224569;ENSMUST00000224699	GO:0003735(structural constituent of ribosome);GO:0005840(ribosome);GO:0006364(rRNA processing);GO:0006412(translation);GO:0015935(small ribosomal subunit);GO:0022627(cytosolic small ribosomal subunit);GO:0031369(translation initiation factor binding);GO:0034101(erythrocyte homeostasis);GO:0042274(ribosomal small subunit biogenesis);GO:0042274(ribosomal small subunit biogenesis)	03010(Ribosome);03010(Ribosome)	K02974		processed_transcript;protein_coding;retained_intron	R_MMU_975957(Nonsense_Mediated_Decay_(NMD)_enhanced_by_the_Exon_Junction_Complex_(EJC));R_MMU_1799339(SRP_dependent_cotranslational_protein_targeting_to_membrane);R_MMU_975956(Nonsense_Mediated_Decay_(NMD)_independent_of_the_Exon_Junction_Complex_(EJC));R_MMU_72766(Translation);R_MMU_72689(Formation_of_a_pool_of_free_40S_subunits);R_MMU_72737(Cap_dependent_Translation_Initiation);R_MMU_392499(Met…	173.948	333.078	234.196	142.559	155.806	184.416	0.0143451	0.50271	1.53532	0.618539
ENSMUSG00000061684	ENSMUST00000130005					processed_pseudogene		21.366	37.1082	33.6491	16.5204	20.016	22.3171	0.0142633	0.50271	1.5653	0.646438
ENSMUSG00000073411	ENSMUST00000172785;ENSMUST00000172503;ENSMUST00000174325	GO:0001916(positive regulation of T cell mediated cytotoxicity);GO:0002376(immune system process);GO:0002474(antigen processing and presentation of peptide antigen via MHC class I);GO:0002476(antigen processing and presentation of endogenous peptide antigen via MHC class Ib);GO:0002485(antigen processing and presentation of endogenous peptide antigen via MHC class I via ER pathway, TAP-dependent)…	04144(Endocytosis);04145(Phagosome);04218(Cellular senescence);04514(Cell adhesion molecules (CAMs));04612(Antigen processing and presentation);04650(Natural killer cell mediated cytotoxicity);04940(Type I diabetes mellitus);05163(Human cytomegalovirus infection);05165(Human papillomavirus infection);05166(Human T-cell leukemia virus 1 infection);05167(Kaposi sarcoma-associated herpesvirus infect…	K06751		protein_coding;retained_intron		109.587	224.515	181.673	93.8909	102.861	131.983	0.0142357	0.50271	1.56897	0.649815
ENSMUSG00000001909	ENSMUST00000175980;ENSMUST00000177531;ENSMUST00000001974;ENSMUST00000109767;ENSMUST00000176053;ENSMUST00000128537;ENSMUST00000177084;ENSMUST00000109768;ENSMUST00000131700;ENSMUST00000152301;ENSMUST00000127915;ENSMUST00000137953;ENSMUST00000150085;ENSMUST00000177364;ENSMUST00000175870;ENSMUST00000143427;ENSMUST00000177423;ENSMUST00000077990;ENSMUST00000125370;ENSMUST00000175784;ENSMUST00000177286;…	GO:0000049(tRNA binding);GO:0003723(RNA binding);GO:0004809(tRNA (guanine-N2-)-methyltransferase activity);GO:0008033(tRNA processing);GO:0008168(methyltransferase activity);GO:0016740(transferase activity);GO:0030488(tRNA methylation);GO:0032259(methylation);GO:0046872(metal ion binding);GO:0046872(metal ion binding)		K00555	2.1.1.216;EC:2.1.1.215	retained_intron;protein_coding;processed_transcript;nonsense_mediated_decay		18.8982	44.8576	24.3634	17.2727	16.7655	21.7349	0.0143515	0.50271	1.57995	0.659883
ENSMUSG00000041571	ENSMUST00000044355	GO:0005737(cytoplasm);GO:0005829(cytosol);GO:0005886(plasma membrane);GO:0010269(response to selenium ion);GO:0016209(antioxidant activity);GO:0016491(oxidoreductase activity);GO:0055114(oxidation-reduction process);GO:0098869(cellular oxidant detoxification)				protein_coding		225.201	577.68	400.245	210.38	244.732	295.219	0.0141952	0.50271	1.60346	0.681187
ENSMUSG00000058586	ENSMUST00000142265;ENSMUST00000167862;ENSMUST00000165371;ENSMUST00000078218;ENSMUST00000167645;ENSMUST00000172101;ENSMUST00000169702;ENSMUST00000166427;ENSMUST00000171212;ENSMUST00000167635;ENSMUST00000164817;ENSMUST00000171488;ENSMUST00000169814;ENSMUST00000170891;ENSMUST00000169461	GO:0005737(cytoplasm);GO:0005739(mitochondrion);GO:0005777(peroxisome);GO:0016787(hydrolase activity);GO:0031410(cytoplasmic vesicle);GO:0048471(perinuclear region of cytoplasm);GO:0048471(perinuclear region of cytoplasm)				processed_transcript;protein_coding;retained_intron;nonsense_mediated_decay		4.95521	11.3043	5.21448	4.25301	3.81586	5.31121	0.0141016	0.50271	1.60492	0.682501
ENSMUSG00000085342	ENSMUST00000134617					processed_pseudogene		30.0116	61.8292	43.491	21.4854	29.814	32.8883	0.0141961	0.50271	1.6075	0.68482
ENSMUSG00000058443	ENSMUST00000076364	GO:0000027(ribosomal large subunit assembly);GO:0000122(negative regulation of transcription by RNA polymerase II);GO:0003735(structural constituent of ribosome);GO:0005634(nucleus);GO:0005737(cytoplasm);GO:0005783(endoplasmic reticulum);GO:0005790(smooth endoplasmic reticulum);GO:0005829(cytosol);GO:0005840(ribosome);GO:0006412(translation);GO:0006417(regulation of translation);GO:0007275(multic…				protein_coding	R_MMU_975957(Nonsense_Mediated_Decay_(NMD)_enhanced_by_the_Exon_Junction_Complex_(EJC));R_MMU_1799339(SRP_dependent_cotranslational_protein_targeting_to_membrane);R_MMU_975956(Nonsense_Mediated_Decay_(NMD)_independent_of_the_Exon_Junction_Complex_(EJC));R_MMU_72766(Translation);R_MMU_72689(Formation_of_a_pool_of_free_40S_subunits);R_MMU_72737(Cap_dependent_Translation_Initiation);R_MMU_392499(Met…	93.3832	201.64	131.963	60.55	82.8096	114.45	0.0140706	0.50271	1.6562	0.727879
ENSMUSG00000053746	ENSMUST00000066352;ENSMUST00000192262;ENSMUST00000138214	GO:0004045(aminoacyl-tRNA hydrolase activity);GO:0005739(mitochondrion);GO:0016787(hydrolase activity);GO:0016787(hydrolase activity)		K01056	EC:3.1.1.29	protein_coding;processed_transcript;retained_intron		21.2057	65.3756	36.2882	20.6286	22.4942	30.7988	0.0143427	0.50271	1.66216	0.733062
ENSMUSG00000081485	ENSMUST00000122170					processed_pseudogene		28.1591	72.9987	50.5471	22.134	31.886	36.037	0.0143602	0.50271	1.68454	0.752358
[truncated: 7,853 more rows]
